# Supplementary material for: Effects of neighborhood streetscape on the single-family housing price: Focusing on nonlinear and interaction effects using interpretable machine learning
Source: PLoS One. 2025 May 21;20(5):e0323495. doi: 10.1371/journal.pone.0323495 (PMC12094770; doi:10.1371/journal.pone.0323495)
Supplement: S1 Data — https://doi.org/10.6084/m9.figshare.26965252. (XLSX) [file pone.0323495.s001.xlsx]

## Sheet: Sheet1
ID	SI	GU	DONG	gu	gu_1	gu_2	gu_3	gu_4	gu_5	gu_6	gu_7	gu_8	gu_9	gu_10	gu_11	gu_12	gu_13	gu_14	gu_15	gu_16	gu_17	gu_18	gu_19	gu_20	Young-san(dummy)	gu_22	gu_23	gu_24	gu_25	price	deal_y	Transaction year(2017)	Transaction year(2018)	Transaction year(2019)	deal_m	Deal Month(1~3)	Deal Month(4~6)	Deal Month(7~9)	Deal Month(10~12)	deal_d	ground_area	total_area	district_use	lay	Land topography	lay_2	lay_3	lay_4	lay_5
1	서울특별시	강남구	개포동	1	1	0	0	0	0	0	0	0	0	0	0	0	0	0	0	0	0	0	0	0	0	0	0	0	0	1650000000	3	0	0	1	4	0	1	0	0	1~10	175.5	247.65	3	1	1	0	0	0	0
2	서울특별시	강남구	개포동	1	1	0	0	0	0	0	0	0	0	0	0	0	0	0	0	0	0	0	0	0	0	0	0	0	0	1110000000	2	0	1	0	1	1	0	0	0	11~20	117.1	210.48	3	1	1	0	0	0	0
4	서울특별시	강남구	개포동	1	1	0	0	0	0	0	0	0	0	0	0	0	0	0	0	0	0	0	0	0	0	0	0	0	0	980000000	1	1	0	0	11	0	0	0	1	11~20	108.2	161.88	3	1	1	0	0	0	0
5	서울특별시	강남구	개포동	1	1	0	0	0	0	0	0	0	0	0	0	0	0	0	0	0	0	0	0	0	0	0	0	0	0	1050000000	1	1	0	0	9	0	0	1	0	11~20	117.1	175.2	3	1	1	0	0	0	0
22	서울특별시	강남구	논현동	1	1	0	0	0	0	0	0	0	0	0	0	0	0	0	0	0	0	0	0	0	0	0	0	0	0	1520000000	2	0	1	0	3	1	0	0	0	11~20	176.7	247.8	3	1	1	0	0	0	0
31	서울특별시	강남구	논현동	1	1	0	0	0	0	0	0	0	0	0	0	0	0	0	0	0	0	0	0	0	0	0	0	0	0	1140000000	3	0	0	1	4	0	1	0	0	21~30	229.3	123.73	1	1	1	0	0	0	0
38	서울특별시	강남구	대치동	1	1	0	0	0	0	0	0	0	0	0	0	0	0	0	0	0	0	0	0	0	0	0	0	0	0	1300000000	3	0	0	1	12	0	0	0	1	16	107.2	163.79	3	1	1	0	0	0	0
43	서울특별시	강남구	삼성동	1	1	0	0	0	0	0	0	0	0	0	0	0	0	0	0	0	0	0	0	0	0	0	0	0	0	1200000000	2	0	1	0	8	0	0	1	0	1~10	64	44.12	3	1	1	0	0	0	0
44	서울특별시	강남구	삼성동	1	1	0	0	0	0	0	0	0	0	0	0	0	0	0	0	0	0	0	0	0	0	0	0	0	0	1600000000	2	0	1	0	8	0	0	1	0	21~31	139.1	184.65	3	1	1	0	0	0	0
63	서울특별시	강남구	세곡동	1	1	0	0	0	0	0	0	0	0	0	0	0	0	0	0	0	0	0	0	0	0	0	0	0	0	1300000000	1	1	0	0	5	0	1	0	0	1~10	233	127.64	1	1	1	0	0	0	0
64	서울특별시	강남구	세곡동	1	1	0	0	0	0	0	0	0	0	0	0	0	0	0	0	0	0	0	0	0	0	0	0	0	0	1510000000	1	1	0	0	7	0	0	1	0	11~20	272	130.81	1	1	1	0	0	0	0
65	서울특별시	강남구	세곡동	1	1	0	0	0	0	0	0	0	0	0	0	0	0	0	0	0	0	0	0	0	0	0	0	0	0	1410000000	1	1	0	0	5	0	1	0	0	21~31	241	178.91	1	1	1	0	0	0	0
86	서울특별시	강남구	신사동	1	1	0	0	0	0	0	0	0	0	0	0	0	0	0	0	0	0	0	0	0	0	0	0	0	0	620000000	2	0	1	0	2	1	0	0	0	1~10	107.9	148.01	4	1	1	0	0	0	0
96	서울특별시	강남구	역삼동	1	1	0	0	0	0	0	0	0	0	0	0	0	0	0	0	0	0	0	0	0	0	0	0	0	0	1060000000	2	0	1	0	8	0	0	1	0	21~31	83.9	106.56	2	1	1	0	0	0	0
97	서울특별시	강남구	역삼동	1	1	0	0	0	0	0	0	0	0	0	0	0	0	0	0	0	0	0	0	0	0	0	0	0	0	1100000000	2	0	1	0	5	0	1	0	0	1~10	157.8	152.46	3	1	1	0	0	0	0
101	서울특별시	강남구	역삼동	1	1	0	0	0	0	0	0	0	0	0	0	0	0	0	0	0	0	0	0	0	0	0	0	0	0	1450000000	1	1	0	0	10	0	0	0	1	11~20	118.5	180.85	3	1	1	0	0	0	0
112	서울특별시	강남구	일원동	1	1	0	0	0	0	0	0	0	0	0	0	0	0	0	0	0	0	0	0	0	0	0	0	0	0	1570000000	1	1	0	0	3	1	0	0	0	1~10	203.8	249.3	1	1	1	0	0	0	0
119	서울특별시	강남구	일원동	1	1	0	0	0	0	0	0	0	0	0	0	0	0	0	0	0	0	0	0	0	0	0	0	0	0	1660000000	1	1	0	0	2	1	0	0	0	21~28	193.6	249.87	1	1	1	0	0	0	0
127	서울특별시	강남구	일원동	1	1	0	0	0	0	0	0	0	0	0	0	0	0	0	0	0	0	0	0	0	0	0	0	0	0	1550000000	1	1	0	0	5	0	1	0	0	21~31	198	249	1	1	1	0	0	0	0
129	서울특별시	강남구	일원동	1	1	0	0	0	0	0	0	0	0	0	0	0	0	0	0	0	0	0	0	0	0	0	0	0	0	1370000000	1	1	0	0	3	1	0	0	0	21~31	194.6	247.92	1	1	1	0	0	0	0
140	서울특별시	강남구	일원동	1	1	0	0	0	0	0	0	0	0	0	0	0	0	0	0	0	0	0	0	0	0	0	0	0	0	1500000000	1	1	0	0	3	1	0	0	0	21~31	200.8	249.72	1	1	1	0	0	0	0
143	서울특별시	강남구	일원동	1	1	0	0	0	0	0	0	0	0	0	0	0	0	0	0	0	0	0	0	0	0	0	0	0	0	1670000000	2	0	1	0	3	1	0	0	0	21~31	205.6	247.49	1	1	1	0	0	0	0
146	서울특별시	강남구	일원동	1	1	0	0	0	0	0	0	0	0	0	0	0	0	0	0	0	0	0	0	0	0	0	0	0	0	1600000000	1	1	0	0	9	0	0	1	0	11~20	200.6	249.5	1	1	1	0	0	0	0
148	서울특별시	강남구	일원동	1	1	0	0	0	0	0	0	0	0	0	0	0	0	0	0	0	0	0	0	0	0	0	0	0	0	1640000000	3	0	0	1	8	0	0	1	0	1	177.7	249.86	1	1	1	0	0	0	0
149	서울특별시	강남구	일원동	1	1	0	0	0	0	0	0	0	0	0	0	0	0	0	0	0	0	0	0	0	0	0	0	0	0	1520000000	1	1	0	0	3	1	0	0	0	21~31	197.1	249.59	1	1	1	0	0	0	0
151	서울특별시	강남구	일원동	1	1	0	0	0	0	0	0	0	0	0	0	0	0	0	0	0	0	0	0	0	0	0	0	0	0	1620000000	1	1	0	0	3	1	0	0	0	21~31	198.6	249.81	1	1	1	0	0	0	0
154	서울특별시	강남구	일원동	1	1	0	0	0	0	0	0	0	0	0	0	0	0	0	0	0	0	0	0	0	0	0	0	0	0	1650000000	1	1	0	0	2	1	0	0	0	21~28	179.3	248.97	1	1	1	0	0	0	0
165	서울특별시	강남구	자곡동	1	1	0	0	0	0	0	0	0	0	0	0	0	0	0	0	0	0	0	0	0	0	0	0	0	0	510000000	1	1	0	0	2	1	0	0	0	21~28	319	195.35	2	1	1	0	0	0	0
183	서울특별시	강동구	고덕동	2	0	1	0	0	0	0	0	0	0	0	0	0	0	0	0	0	0	0	0	0	0	0	0	0	0	1500000000	2	0	1	0	6	0	1	0	0	11~20	190.5	249.24	3	1	1	0	0	0	0
184	서울특별시	강동구	고덕동	2	0	1	0	0	0	0	0	0	0	0	0	0	0	0	0	0	0	0	0	0	0	0	0	0	0	1020000000	1	1	0	0	4	0	1	0	0	21~30	192.4	249.27	3	1	1	0	0	0	0
185	서울특별시	강동구	고덕동	2	0	1	0	0	0	0	0	0	0	0	0	0	0	0	0	0	0	0	0	0	0	0	0	0	0	1200000000	3	0	0	1	11	0	0	0	1	2	192.4	249.27	3	1	1	0	0	0	0
186	서울특별시	강동구	고덕동	2	0	1	0	0	0	0	0	0	0	0	0	0	0	0	0	0	0	0	0	0	0	0	0	0	0	1270000000	3	0	0	1	8	0	0	1	0	20	187.5	247.32	3	1	1	0	0	0	0
187	서울특별시	강동구	고덕동	2	0	1	0	0	0	0	0	0	0	0	0	0	0	0	0	0	0	0	0	0	0	0	0	0	0	1330000000	3	0	0	1	12	0	0	0	1	3	192.3	248.8	3	1	1	0	0	0	0
188	서울특별시	강동구	고덕동	2	0	1	0	0	0	0	0	0	0	0	0	0	0	0	0	0	0	0	0	0	0	0	0	0	0	1300000000	2	0	1	0	9	0	0	1	0	1~10	188.7	246.69	3	1	1	0	0	0	0
189	서울특별시	강동구	고덕동	2	0	1	0	0	0	0	0	0	0	0	0	0	0	0	0	0	0	0	0	0	0	0	0	0	0	1250000000	2	0	1	0	12	0	0	0	1	1~10	187.6	247.38	3	1	1	0	0	0	0
190	서울특별시	강동구	고덕동	2	0	1	0	0	0	0	0	0	0	0	0	0	0	0	0	0	0	0	0	0	0	0	0	0	0	1450000000	2	0	1	0	12	0	0	0	1	1~10	187.9	246.96	3	1	1	0	0	0	0
191	서울특별시	강동구	고덕동	2	0	1	0	0	0	0	0	0	0	0	0	0	0	0	0	0	0	0	0	0	0	0	0	0	0	1290000000	3	0	0	1	7	0	0	1	0	3	188.1	271.89	3	1	1	0	0	0	0
192	서울특별시	강동구	고덕동	2	0	1	0	0	0	0	0	0	0	0	0	0	0	0	0	0	0	0	0	0	0	0	0	0	0	1210000000	2	0	1	0	6	0	1	0	0	21~30	191.2	246.62	3	1	1	0	0	0	0
193	서울특별시	강동구	고덕동	2	0	1	0	0	0	0	0	0	0	0	0	0	0	0	0	0	0	0	0	0	0	0	0	0	0	1180000000	1	1	0	0	12	0	0	0	1	21~31	186.4	249.5	3	1	1	0	0	0	0
194	서울특별시	강동구	고덕동	2	0	1	0	0	0	0	0	0	0	0	0	0	0	0	0	0	0	0	0	0	0	0	0	0	0	1300000000	3	0	0	1	12	0	0	0	1	14	185.7	247.08	3	1	1	0	0	0	0
195	서울특별시	강동구	고덕동	2	0	1	0	0	0	0	0	0	0	0	0	0	0	0	0	0	0	0	0	0	0	0	0	0	0	980000000	1	1	0	0	3	1	0	0	0	1~10	187.4	246.42	3	1	1	0	0	0	0
196	서울특별시	강동구	고덕동	2	0	1	0	0	0	0	0	0	0	0	0	0	0	0	0	0	0	0	0	0	0	0	0	0	0	1020000000	1	1	0	0	4	0	1	0	0	21~30	189.4	249.28	3	1	1	0	0	0	0
197	서울특별시	강동구	고덕동	2	0	1	0	0	0	0	0	0	0	0	0	0	0	0	0	0	0	0	0	0	0	0	0	0	0	960000000	1	1	0	0	4	0	1	0	0	11~20	182	246.78	3	1	1	0	0	0	0
198	서울특별시	강동구	고덕동	2	0	1	0	0	0	0	0	0	0	0	0	0	0	0	0	0	0	0	0	0	0	0	0	0	0	1200000000	3	0	0	1	4	0	1	0	0	11~20	191.5	248.76	3	1	1	0	0	0	0
199	서울특별시	강동구	고덕동	2	0	1	0	0	0	0	0	0	0	0	0	0	0	0	0	0	0	0	0	0	0	0	0	0	0	1000000000	1	1	0	0	5	0	1	0	0	1~10	183	242.68	3	1	1	0	0	0	0
200	서울특별시	강동구	고덕동	2	0	1	0	0	0	0	0	0	0	0	0	0	0	0	0	0	0	0	0	0	0	0	0	0	0	1110000000	2	0	1	0	2	1	0	0	0	1~10	182.9	249.2	3	1	1	0	0	0	0
201	서울특별시	강동구	고덕동	2	0	1	0	0	0	0	0	0	0	0	0	0	0	0	0	0	0	0	0	0	0	0	0	0	0	1290000000	1	1	0	0	11	0	0	0	1	11~20	187.9	234.6	3	1	1	0	0	0	0
202	서울특별시	강동구	고덕동	2	0	1	0	0	0	0	0	0	0	0	0	0	0	0	0	0	0	0	0	0	0	0	0	0	0	1300000000	1	1	0	0	9	0	0	1	0	1~10	188.2	247.14	3	1	1	0	0	0	0
203	서울특별시	강동구	고덕동	2	0	1	0	0	0	0	0	0	0	0	0	0	0	0	0	0	0	0	0	0	0	0	0	0	0	1180000000	1	1	0	0	4	0	1	0	0	21~30	186.2	246.69	3	1	1	0	0	0	0
204	서울특별시	강동구	고덕동	2	0	1	0	0	0	0	0	0	0	0	0	0	0	0	0	0	0	0	0	0	0	0	0	0	0	1410000000	1	1	0	0	8	0	0	1	0	1~10	192.2	318.36	3	1	1	0	0	0	0
205	서울특별시	강동구	고덕동	2	0	1	0	0	0	0	0	0	0	0	0	0	0	0	0	0	0	0	0	0	0	0	0	0	0	1340000000	2	0	1	0	8	0	0	1	0	21~31	187.5	249.92	3	1	1	0	0	0	0
206	서울특별시	강동구	고덕동	2	0	1	0	0	0	0	0	0	0	0	0	0	0	0	0	0	0	0	0	0	0	0	0	0	0	1450000000	3	0	0	1	11	0	0	0	1	9	190.8	249.81	3	1	1	0	0	0	0
207	서울특별시	강동구	고덕동	2	0	1	0	0	0	0	0	0	0	0	0	0	0	0	0	0	0	0	0	0	0	0	0	0	0	1530000000	3	0	0	1	9	0	0	1	0	22	179.5	249.81	3	1	1	0	0	0	0
208	서울특별시	강동구	고덕동	2	0	1	0	0	0	0	0	0	0	0	0	0	0	0	0	0	0	0	0	0	0	0	0	0	0	1650000000	3	0	0	1	2	1	0	0	0	21~28	195.9	249.99	3	1	1	0	0	0	0
209	서울특별시	강동구	고덕동	2	0	1	0	0	0	0	0	0	0	0	0	0	0	0	0	0	0	0	0	0	0	0	0	0	0	1580000000	3	0	0	1	8	0	0	1	0	30	192.2	248.97	3	1	1	0	0	0	0
210	서울특별시	강동구	고덕동	2	0	1	0	0	0	0	0	0	0	0	0	0	0	0	0	0	0	0	0	0	0	0	0	0	0	1480000000	1	1	0	0	9	0	0	1	0	21~30	186.6	247.32	3	1	1	0	0	0	0
211	서울특별시	강동구	고덕동	2	0	1	0	0	0	0	0	0	0	0	0	0	0	0	0	0	0	0	0	0	0	0	0	0	0	1350000000	3	0	0	1	7	0	0	1	0	30	182.5	250.89	3	1	1	0	0	0	0
212	서울특별시	강동구	고덕동	2	0	1	0	0	0	0	0	0	0	0	0	0	0	0	0	0	0	0	0	0	0	0	0	0	0	1300000000	2	0	1	0	4	0	1	0	0	11~20	186.9	249.36	3	1	1	0	0	0	0
213	서울특별시	강동구	고덕동	2	0	1	0	0	0	0	0	0	0	0	0	0	0	0	0	0	0	0	0	0	0	0	0	0	0	890000000	1	1	0	0	10	0	0	0	1	11~20	105.4	162.94	3	1	1	0	0	0	0
214	서울특별시	강동구	고덕동	2	0	1	0	0	0	0	0	0	0	0	0	0	0	0	0	0	0	0	0	0	0	0	0	0	0	894000000	3	0	0	1	8	0	0	1	0	8	105.4	162.94	3	1	1	0	0	0	0
215	서울특별시	강동구	고덕동	2	0	1	0	0	0	0	0	0	0	0	0	0	0	0	0	0	0	0	0	0	0	0	0	0	0	1200000000	1	1	0	0	11	0	0	0	1	21~30	194.4	248.55	3	1	1	0	0	0	0
217	서울특별시	강동구	고덕동	2	0	1	0	0	0	0	0	0	0	0	0	0	0	0	0	0	0	0	0	0	0	0	0	0	0	1300000000	1	1	0	0	3	1	0	0	0	1~10	223.6	320.7	3	1	1	0	0	0	0
218	서울특별시	강동구	고덕동	2	0	1	0	0	0	0	0	0	0	0	0	0	0	0	0	0	0	0	0	0	0	0	0	0	0	1300000000	1	1	0	0	7	0	0	1	0	21~31	216.7	262.11	3	1	1	0	0	0	0
219	서울특별시	강동구	고덕동	2	0	1	0	0	0	0	0	0	0	0	0	0	0	0	0	0	0	0	0	0	0	0	0	0	0	1200000000	1	1	0	0	6	0	1	0	0	1~10	217.8	249.66	3	1	1	0	0	0	0
220	서울특별시	강동구	고덕동	2	0	1	0	0	0	0	0	0	0	0	0	0	0	0	0	0	0	0	0	0	0	0	0	0	0	1290000000	3	0	0	1	6	0	1	0	0	14	223.9	322.04	3	1	1	0	0	0	0
221	서울특별시	강동구	고덕동	2	0	1	0	0	0	0	0	0	0	0	0	0	0	0	0	0	0	0	0	0	0	0	0	0	0	1170000000	1	1	0	0	1	1	0	0	0	11~20	221	293.09	3	1	1	0	0	0	0
222	서울특별시	강동구	고덕동	2	0	1	0	0	0	0	0	0	0	0	0	0	0	0	0	0	0	0	0	0	0	0	0	0	0	1190000000	1	1	0	0	6	0	1	0	0	11~20	206.9	300.24	3	1	1	0	0	0	0
223	서울특별시	강동구	고덕동	2	0	1	0	0	0	0	0	0	0	0	0	0	0	0	0	0	0	0	0	0	0	0	0	0	0	1170000000	2	0	1	0	5	0	1	0	0	11~20	206.9	103.28	3	1	1	0	0	0	0
224	서울특별시	강동구	고덕동	2	0	1	0	0	0	0	0	0	0	0	0	0	0	0	0	0	0	0	0	0	0	0	0	0	0	1440000000	3	0	0	1	5	0	1	0	0	13	220.4	268.18	3	1	1	0	0	0	0
225	서울특별시	강동구	고덕동	2	0	1	0	0	0	0	0	0	0	0	0	0	0	0	0	0	0	0	0	0	0	0	0	0	0	1290000000	1	1	0	0	11	0	0	0	1	11~20	219.6	285.39	3	1	1	0	0	0	0
226	서울특별시	강동구	고덕동	2	0	1	0	0	0	0	0	0	0	0	0	0	0	0	0	0	0	0	0	0	0	0	0	0	0	1050000000	1	1	0	0	3	1	0	0	0	11~20	208.6	292.68	3	1	1	0	0	0	0
227	서울특별시	강동구	고덕동	2	0	1	0	0	0	0	0	0	0	0	0	0	0	0	0	0	0	0	0	0	0	0	0	0	0	1280000000	1	1	0	0	5	0	1	0	0	11~20	227.1	315.45	3	1	1	0	0	0	0
228	서울특별시	강동구	고덕동	2	0	1	0	0	0	0	0	0	0	0	0	0	0	0	0	0	0	0	0	0	0	0	0	0	0	1200000000	1	1	0	0	5	0	1	0	0	21~31	223.9	284.52	1	1	1	0	0	0	0
229	서울특별시	강동구	고덕동	2	0	1	0	0	0	0	0	0	0	0	0	0	0	0	0	0	0	0	0	0	0	0	0	0	0	1150000000	1	1	0	0	2	1	0	0	0	1~10	215.6	249.65	1	1	1	0	0	0	0
230	서울특별시	강동구	고덕동	2	0	1	0	0	0	0	0	0	0	0	0	0	0	0	0	0	0	0	0	0	0	0	0	0	0	1300000000	1	1	0	0	9	0	0	1	0	21~30	225.2	260.73	3	1	1	0	0	0	0
231	서울특별시	강동구	길동	2	0	1	0	0	0	0	0	0	0	0	0	0	0	0	0	0	0	0	0	0	0	0	0	0	0	970000000	1	1	0	0	8	0	0	1	0	11~20	174.4	246.33	3	1	1	0	0	0	0
232	서울특별시	강동구	길동	2	0	1	0	0	0	0	0	0	0	0	0	0	0	0	0	0	0	0	0	0	0	0	0	0	0	1040000000	2	0	1	0	1	1	0	0	0	11~20	172.7	249.84	3	1	1	0	0	0	0
233	서울특별시	강동구	길동	2	0	1	0	0	0	0	0	0	0	0	0	0	0	0	0	0	0	0	0	0	0	0	0	0	0	760000000	2	0	1	0	5	0	1	0	0	1~10	126.3	185.76	3	1	1	0	0	0	0
234	서울특별시	강동구	길동	2	0	1	0	0	0	0	0	0	0	0	0	0	0	0	0	0	0	0	0	0	0	0	0	0	0	1100000000	2	0	1	0	4	0	1	0	0	21~30	172.9	249.86	3	1	1	0	0	0	0
235	서울특별시	강동구	길동	2	0	1	0	0	0	0	0	0	0	0	0	0	0	0	0	0	0	0	0	0	0	0	0	0	0	1160000000	3	0	0	1	2	1	0	0	0	1~10	156.9	238.85	3	1	1	0	0	0	0
236	서울특별시	강동구	길동	2	0	1	0	0	0	0	0	0	0	0	0	0	0	0	0	0	0	0	0	0	0	0	0	0	0	620000000	1	1	0	0	7	0	0	1	0	11~20	101.5	144.45	3	1	1	0	0	0	0
237	서울특별시	강동구	길동	2	0	1	0	0	0	0	0	0	0	0	0	0	0	0	0	0	0	0	0	0	0	0	0	0	0	1180000000	3	0	0	1	9	0	0	1	0	23	165.6	247.05	3	1	1	0	0	0	0
238	서울특별시	강동구	길동	2	0	1	0	0	0	0	0	0	0	0	0	0	0	0	0	0	0	0	0	0	0	0	0	0	0	780000000	1	1	0	0	7	0	0	1	0	11~20	128.7	191.16	3	1	1	0	0	0	0
239	서울특별시	강동구	길동	2	0	1	0	0	0	0	0	0	0	0	0	0	0	0	0	0	0	0	0	0	0	0	0	0	0	710000000	1	1	0	0	9	0	0	1	0	11~20	136	174.6	3	1	1	0	0	0	0
240	서울특별시	강동구	길동	2	0	1	0	0	0	0	0	0	0	0	0	0	0	0	0	0	0	0	0	0	0	0	0	0	0	780000000	1	1	0	0	6	0	1	0	0	21~30	132.5	198.33	3	1	1	0	0	0	0
241	서울특별시	강동구	길동	2	0	1	0	0	0	0	0	0	0	0	0	0	0	0	0	0	0	0	0	0	0	0	0	0	0	730000000	3	0	0	1	6	0	1	0	0	26	115	171.03	3	1	1	0	0	0	0
242	서울특별시	강동구	길동	2	0	1	0	0	0	0	0	0	0	0	0	0	0	0	0	0	0	0	0	0	0	0	0	0	0	759000000	2	0	1	0	7	0	0	1	0	21~31	109.5	162.27	3	1	1	0	0	0	0
243	서울특별시	강동구	길동	2	0	1	0	0	0	0	0	0	0	0	0	0	0	0	0	0	0	0	0	0	0	0	0	0	0	671500000	2	0	1	0	7	0	0	1	0	21~31	105.7	160.71	3	1	1	0	0	0	0
244	서울특별시	강동구	길동	2	0	1	0	0	0	0	0	0	0	0	0	0	0	0	0	0	0	0	0	0	0	0	0	0	0	1340000000	1	1	0	0	8	0	0	1	0	21~31	173.9	241.92	3	1	1	0	0	0	0
245	서울특별시	강동구	길동	2	0	1	0	0	0	0	0	0	0	0	0	0	0	0	0	0	0	0	0	0	0	0	0	0	0	595000000	2	0	1	0	7	0	0	1	0	1~10	112.7	168.42	4	1	1	0	0	0	0
246	서울특별시	강동구	길동	2	0	1	0	0	0	0	0	0	0	0	0	0	0	0	0	0	0	0	0	0	0	0	0	0	0	1000000000	1	1	0	0	5	0	1	0	0	11~20	166	178.74	4	1	1	0	0	0	0
247	서울특별시	강동구	길동	2	0	1	0	0	0	0	0	0	0	0	0	0	0	0	0	0	0	0	0	0	0	0	0	0	0	640000000	3	0	0	1	3	1	0	0	0	11~20	131.6	160.89	3	1	1	0	0	0	0
248	서울특별시	강동구	길동	2	0	1	0	0	0	0	0	0	0	0	0	0	0	0	0	0	0	0	0	0	0	0	0	0	0	900000000	3	0	0	1	6	0	1	0	0	26	138.2	212.54	3	1	1	0	0	0	0
249	서울특별시	강동구	길동	2	0	1	0	0	0	0	0	0	0	0	0	0	0	0	0	0	0	0	0	0	0	0	0	0	0	1030000000	1	1	0	0	7	0	0	1	0	1~10	166.1	244.35	3	1	1	0	0	0	0
250	서울특별시	강동구	길동	2	0	1	0	0	0	0	0	0	0	0	0	0	0	0	0	0	0	0	0	0	0	0	0	0	0	920000000	1	1	0	0	7	0	0	1	0	1~10	166.1	245.82	3	1	1	0	0	0	0
251	서울특별시	강동구	길동	2	0	1	0	0	0	0	0	0	0	0	0	0	0	0	0	0	0	0	0	0	0	0	0	0	0	1100000000	3	0	0	1	3	1	0	0	0	11~20	155.4	218.26	4	1	1	0	0	0	0
252	서울특별시	강동구	길동	2	0	1	0	0	0	0	0	0	0	0	0	0	0	0	0	0	0	0	0	0	0	0	0	0	0	805000000	2	0	1	0	8	0	0	1	0	1~10	116.8	180	4	1	1	0	0	0	0
253	서울특별시	강동구	길동	2	0	1	0	0	0	0	0	0	0	0	0	0	0	0	0	0	0	0	0	0	0	0	0	0	0	1020000000	2	0	1	0	8	0	0	1	0	1~10	159.5	236.31	4	1	1	0	0	0	0
254	서울특별시	강동구	길동	2	0	1	0	0	0	0	0	0	0	0	0	0	0	0	0	0	0	0	0	0	0	0	0	0	0	640000000	1	1	0	0	5	0	1	0	0	11~20	97	139.86	4	1	1	0	0	0	0
255	서울특별시	강동구	길동	2	0	1	0	0	0	0	0	0	0	0	0	0	0	0	0	0	0	0	0	0	0	0	0	0	0	570000000	2	0	1	0	6	0	1	0	0	1~10	96.9	144.96	3	1	1	0	0	0	0
256	서울특별시	강동구	길동	2	0	1	0	0	0	0	0	0	0	0	0	0	0	0	0	0	0	0	0	0	0	0	0	0	0	1090000000	2	0	1	0	8	0	0	1	0	21~31	165.7	242.82	4	1	1	0	0	0	0
257	서울특별시	강동구	길동	2	0	1	0	0	0	0	0	0	0	0	0	0	0	0	0	0	0	0	0	0	0	0	0	0	0	1500000000	1	1	0	0	9	0	0	1	0	21~30	90.1	156.33	6	1	1	0	0	0	0
258	서울특별시	강동구	길동	2	0	1	0	0	0	0	0	0	0	0	0	0	0	0	0	0	0	0	0	0	0	0	0	0	0	1200000000	2	0	1	0	9	0	0	1	0	1~10	95.1	157.65	6	1	1	0	0	0	0
259	서울특별시	강동구	길동	2	0	1	0	0	0	0	0	0	0	0	0	0	0	0	0	0	0	0	0	0	0	0	0	0	0	900000000	1	1	0	0	3	1	0	0	0	21~31	99.5	58.25	6	1	1	0	0	0	0
260	서울특별시	강동구	길동	2	0	1	0	0	0	0	0	0	0	0	0	0	0	0	0	0	0	0	0	0	0	0	0	0	0	1200000000	2	0	1	0	9	0	0	1	0	11~20	99.5	58.25	6	1	1	0	0	0	0
261	서울특별시	강동구	길동	2	0	1	0	0	0	0	0	0	0	0	0	0	0	0	0	0	0	0	0	0	0	0	0	0	0	1160000000	2	0	1	0	7	0	0	1	0	21~31	177.4	249.3	4	1	1	0	0	0	0
262	서울특별시	강동구	길동	2	0	1	0	0	0	0	0	0	0	0	0	0	0	0	0	0	0	0	0	0	0	0	0	0	0	1100000000	3	0	0	1	10	0	0	0	1	17	172.9	164.92	4	1	1	0	0	0	0
263	서울특별시	강동구	둔촌동	2	0	1	0	0	0	0	0	0	0	0	0	0	0	0	0	0	0	0	0	0	0	0	0	0	0	945000000	1	1	0	0	7	0	0	1	0	11~20	142	212.85	3	1	1	0	0	0	0
264	서울특별시	강동구	둔촌동	2	0	1	0	0	0	0	0	0	0	0	0	0	0	0	0	0	0	0	0	0	0	0	0	0	0	1020000000	1	1	0	0	5	0	1	0	0	11~20	157	235.92	3	1	1	0	0	0	0
265	서울특별시	강동구	둔촌동	2	0	1	0	0	0	0	0	0	0	0	0	0	0	0	0	0	0	0	0	0	0	0	0	0	0	1300000000	1	1	0	0	11	0	0	0	1	21~30	199	230.94	10	1	1	0	0	0	0
266	서울특별시	강동구	둔촌동	2	0	1	0	0	0	0	0	0	0	0	0	0	0	0	0	0	0	0	0	0	0	0	0	0	0	1300000000	2	0	1	0	3	1	0	0	0	11~20	199	230.94	10	1	1	0	0	0	0
267	서울특별시	강동구	둔촌동	2	0	1	0	0	0	0	0	0	0	0	0	0	0	0	0	0	0	0	0	0	0	0	0	0	0	1280000000	1	1	0	0	2	1	0	0	0	21~28	467	232.92	10	1	1	0	0	0	0
268	서울특별시	강동구	둔촌동	2	0	1	0	0	0	0	0	0	0	0	0	0	0	0	0	0	0	0	0	0	0	0	0	0	0	1080000000	2	0	1	0	6	0	1	0	0	11~20	120	176.58	4	1	1	0	0	0	0
269	서울특별시	강동구	둔촌동	2	0	1	0	0	0	0	0	0	0	0	0	0	0	0	0	0	0	0	0	0	0	0	0	0	0	1350000000	3	0	0	1	2	1	0	0	0	21~28	170	142.87	3	1	1	0	0	0	0
270	서울특별시	강동구	둔촌동	2	0	1	0	0	0	0	0	0	0	0	0	0	0	0	0	0	0	0	0	0	0	0	0	0	0	595000000	1	1	0	0	6	0	1	0	0	1~10	157.4	231.21	4	1	1	0	0	0	0
271	서울특별시	강동구	둔촌동	2	0	1	0	0	0	0	0	0	0	0	0	0	0	0	0	0	0	0	0	0	0	0	0	0	0	700000000	1	1	0	0	8	0	0	1	0	1~10	111	162.95	3	1	1	0	0	0	0
272	서울특별시	강동구	둔촌동	2	0	1	0	0	0	0	0	0	0	0	0	0	0	0	0	0	0	0	0	0	0	0	0	0	0	820000000	2	0	1	0	2	1	0	0	0	1~10	131.5	168.72	3	1	1	0	0	0	0
273	서울특별시	강동구	둔촌동	2	0	1	0	0	0	0	0	0	0	0	0	0	0	0	0	0	0	0	0	0	0	0	0	0	0	820000000	2	0	1	0	2	1	0	0	0	11~20	116.6	182.52	3	1	1	0	0	0	0
274	서울특별시	강동구	둔촌동	2	0	1	0	0	0	0	0	0	0	0	0	0	0	0	0	0	0	0	0	0	0	0	0	0	0	1340000000	2	0	1	0	4	0	1	0	0	11~20	200.9	247.14	3	1	1	0	0	0	0
275	서울특별시	강동구	둔촌동	2	0	1	0	0	0	0	0	0	0	0	0	0	0	0	0	0	0	0	0	0	0	0	0	0	0	580000000	1	1	0	0	9	0	0	1	0	1~10	134	183.06	3	1	1	0	0	0	0
276	서울특별시	강동구	둔촌동	2	0	1	0	0	0	0	0	0	0	0	0	0	0	0	0	0	0	0	0	0	0	0	0	0	0	756000000	1	1	0	0	9	0	0	1	0	21~30	119	176.49	3	1	1	0	0	0	0
278	서울특별시	강동구	둔촌동	2	0	1	0	0	0	0	0	0	0	0	0	0	0	0	0	0	0	0	0	0	0	0	0	0	0	800000000	1	1	0	0	12	0	0	0	1	11~20	142	160.92	3	1	1	0	0	0	0
279	서울특별시	강동구	둔촌동	2	0	1	0	0	0	0	0	0	0	0	0	0	0	0	0	0	0	0	0	0	0	0	0	0	0	660000000	1	1	0	0	7	0	0	1	0	1~10	97	142.2	3	1	1	0	0	0	0
280	서울특별시	강동구	둔촌동	2	0	1	0	0	0	0	0	0	0	0	0	0	0	0	0	0	0	0	0	0	0	0	0	0	0	663000000	1	1	0	0	2	1	0	0	0	21~28	98	148.32	3	1	1	0	0	0	0
281	서울특별시	강동구	둔촌동	2	0	1	0	0	0	0	0	0	0	0	0	0	0	0	0	0	0	0	0	0	0	0	0	0	0	710000000	2	0	1	0	5	0	1	0	0	1~10	102	149.13	3	1	1	0	0	0	0
282	서울특별시	강동구	둔촌동	2	0	1	0	0	0	0	0	0	0	0	0	0	0	0	0	0	0	0	0	0	0	0	0	0	0	715000000	3	0	0	1	12	0	0	0	1	7	106	177.04	3	1	1	0	0	0	0
283	서울특별시	강동구	둔촌동	2	0	1	0	0	0	0	0	0	0	0	0	0	0	0	0	0	0	0	0	0	0	0	0	0	0	656000000	2	0	1	0	5	0	1	0	0	1~10	102	150.18	3	1	1	0	0	0	0
284	서울특별시	강동구	둔촌동	2	0	1	0	0	0	0	0	0	0	0	0	0	0	0	0	0	0	0	0	0	0	0	0	0	0	699000000	2	0	1	0	5	0	1	0	0	1~10	102	164.97	3	1	1	0	0	0	0
285	서울특별시	강동구	둔촌동	2	0	1	0	0	0	0	0	0	0	0	0	0	0	0	0	0	0	0	0	0	0	0	0	0	0	673000000	2	0	1	0	5	0	1	0	0	1~10	102	71.04	3	1	1	0	0	0	0
286	서울특별시	강동구	둔촌동	2	0	1	0	0	0	0	0	0	0	0	0	0	0	0	0	0	0	0	0	0	0	0	0	0	0	670000000	2	0	1	0	5	0	1	0	0	1~10	102	166.62	3	1	1	0	0	0	0
287	서울특별시	강동구	둔촌동	2	0	1	0	0	0	0	0	0	0	0	0	0	0	0	0	0	0	0	0	0	0	0	0	0	0	948600000	2	0	1	0	4	0	1	0	0	21~30	112	174.62	3	1	1	0	0	0	0
288	서울특별시	강동구	둔촌동	2	0	1	0	0	0	0	0	0	0	0	0	0	0	0	0	0	0	0	0	0	0	0	0	0	0	580000000	1	1	0	0	2	1	0	0	0	1~10	104	155.88	3	1	1	0	0	0	0
289	서울특별시	강동구	둔촌동	2	0	1	0	0	0	0	0	0	0	0	0	0	0	0	0	0	0	0	0	0	0	0	0	0	0	420000000	3	0	0	1	8	0	0	1	0	7	99	72.73	3	1	1	0	0	0	0
290	서울특별시	강동구	둔촌동	2	0	1	0	0	0	0	0	0	0	0	0	0	0	0	0	0	0	0	0	0	0	0	0	0	0	660000000	2	0	1	0	8	0	0	1	0	21~31	100	155.82	3	1	1	0	0	0	0
291	서울특별시	강동구	둔촌동	2	0	1	0	0	0	0	0	0	0	0	0	0	0	0	0	0	0	0	0	0	0	0	0	0	0	820000000	1	1	0	0	8	0	0	1	0	21~31	112	167.25	3	1	1	0	0	0	0
292	서울특별시	강동구	둔촌동	2	0	1	0	0	0	0	0	0	0	0	0	0	0	0	0	0	0	0	0	0	0	0	0	0	0	630000000	2	0	1	0	5	0	1	0	0	1~10	102	164.27	3	1	1	0	0	0	0
293	서울특별시	강동구	둔촌동	2	0	1	0	0	0	0	0	0	0	0	0	0	0	0	0	0	0	0	0	0	0	0	0	0	0	600000000	1	1	0	0	4	0	1	0	0	21~30	112	173.97	3	1	1	0	0	0	0
294	서울특별시	강동구	둔촌동	2	0	1	0	0	0	0	0	0	0	0	0	0	0	0	0	0	0	0	0	0	0	0	0	0	0	817000000	1	1	0	0	9	0	0	1	0	1~10	129	129.95	3	1	1	0	0	0	0
295	서울특별시	강동구	둔촌동	2	0	1	0	0	0	0	0	0	0	0	0	0	0	0	0	0	0	0	0	0	0	0	0	0	0	800000000	2	0	1	0	3	1	0	0	0	21~31	126	118.91	3	1	1	0	0	0	0
296	서울특별시	강동구	둔촌동	2	0	1	0	0	0	0	0	0	0	0	0	0	0	0	0	0	0	0	0	0	0	0	0	0	0	792000000	2	0	1	0	8	0	0	1	0	1~10	145	212.1	3	1	1	0	0	0	0
298	서울특별시	강동구	명일동	2	0	1	0	0	0	0	0	0	0	0	0	0	0	0	0	0	0	0	0	0	0	0	0	0	0	1370000000	2	0	1	0	7	0	0	1	0	11~20	145	216.54	4	1	1	0	0	0	0
299	서울특별시	강동구	명일동	2	0	1	0	0	0	0	0	0	0	0	0	0	0	0	0	0	0	0	0	0	0	0	0	0	0	853000000	2	0	1	0	4	0	1	0	0	1~10	136	146.94	4	1	1	0	0	0	0
300	서울특별시	강동구	명일동	2	0	1	0	0	0	0	0	0	0	0	0	0	0	0	0	0	0	0	0	0	0	0	0	0	0	1300000000	1	1	0	0	12	0	0	0	1	1~10	177.4	248.79	3	1	1	0	0	0	0
301	서울특별시	강동구	명일동	2	0	1	0	0	0	0	0	0	0	0	0	0	0	0	0	0	0	0	0	0	0	0	0	0	0	1390000000	1	1	0	0	9	0	0	1	0	1~10	261.5	182.98	3	1	1	0	0	0	0
302	서울특별시	강동구	상일동	2	0	1	0	0	0	0	0	0	0	0	0	0	0	0	0	0	0	0	0	0	0	0	0	0	0	1100000000	2	0	1	0	6	0	1	0	0	21~30	186.1	247.26	3	1	1	0	0	0	0
303	서울특별시	강동구	상일동	2	0	1	0	0	0	0	0	0	0	0	0	0	0	0	0	0	0	0	0	0	0	0	0	0	0	1080000000	2	0	1	0	4	0	1	0	0	21~30	185.7	249.66	3	1	1	0	0	0	0
304	서울특별시	강동구	상일동	2	0	1	0	0	0	0	0	0	0	0	0	0	0	0	0	0	0	0	0	0	0	0	0	0	0	1120000000	1	1	0	0	8	0	0	1	0	1~10	195.7	249.93	3	1	1	0	0	0	0
305	서울특별시	강동구	상일동	2	0	1	0	0	0	0	0	0	0	0	0	0	0	0	0	0	0	0	0	0	0	0	0	0	0	788000000	1	1	0	0	6	0	1	0	0	1~10	139	207.82	3	1	1	0	0	0	0
306	서울특별시	강동구	상일동	2	0	1	0	0	0	0	0	0	0	0	0	0	0	0	0	0	0	0	0	0	0	0	0	0	0	760000000	2	0	1	0	12	0	0	0	1	1~10	139	207.82	3	1	1	0	0	0	0
307	서울특별시	강동구	상일동	2	0	1	0	0	0	0	0	0	0	0	0	0	0	0	0	0	0	0	0	0	0	0	0	0	0	980000000	1	1	0	0	10	0	0	0	1	21~31	193.5	242.37	3	1	1	0	0	0	0
308	서울특별시	강동구	상일동	2	0	1	0	0	0	0	0	0	0	0	0	0	0	0	0	0	0	0	0	0	0	0	0	0	0	1250000000	3	0	0	1	7	0	0	1	0	30	183.7	247.83	3	1	1	0	0	0	0
309	서울특별시	강동구	상일동	2	0	1	0	0	0	0	0	0	0	0	0	0	0	0	0	0	0	0	0	0	0	0	0	0	0	1230000000	1	1	0	0	10	0	0	0	1	11~20	216.8	282.78	3	1	1	0	0	0	0
310	서울특별시	강동구	성내동	2	0	1	0	0	0	0	0	0	0	0	0	0	0	0	0	0	0	0	0	0	0	0	0	0	0	856000000	2	0	1	0	6	0	1	0	0	11~20	116	210.03	4	1	1	0	0	0	0
311	서울특별시	강동구	성내동	2	0	1	0	0	0	0	0	0	0	0	0	0	0	0	0	0	0	0	0	0	0	0	0	0	0	840000000	3	0	0	1	6	0	1	0	0	8	116	207	4	1	1	0	0	0	0
312	서울특별시	강동구	성내동	2	0	1	0	0	0	0	0	0	0	0	0	0	0	0	0	0	0	0	0	0	0	0	0	0	0	1420000000	1	1	0	0	10	0	0	0	1	11~20	178	183.33	4	1	1	0	0	0	0
313	서울특별시	강동구	성내동	2	0	1	0	0	0	0	0	0	0	0	0	0	0	0	0	0	0	0	0	0	0	0	0	0	0	1100000000	3	0	0	1	9	0	0	1	0	16	179	234.14	4	1	1	0	0	0	0
314	서울특별시	강동구	성내동	2	0	1	0	0	0	0	0	0	0	0	0	0	0	0	0	0	0	0	0	0	0	0	0	0	0	595000000	1	1	0	0	5	0	1	0	0	21~31	102	154.22	3	1	1	0	0	0	0
315	서울특별시	강동구	성내동	2	0	1	0	0	0	0	0	0	0	0	0	0	0	0	0	0	0	0	0	0	0	0	0	0	0	900000000	3	0	0	1	7	0	0	1	0	22	109	168.81	3	1	1	0	0	0	0
316	서울특별시	강동구	성내동	2	0	1	0	0	0	0	0	0	0	0	0	0	0	0	0	0	0	0	0	0	0	0	0	0	0	880000000	2	0	1	0	9	0	0	1	0	11~20	112	171.4	3	1	1	0	0	0	0
317	서울특별시	강동구	성내동	2	0	1	0	0	0	0	0	0	0	0	0	0	0	0	0	0	0	0	0	0	0	0	0	0	0	880000000	3	0	0	1	3	1	0	0	0	11~20	112	171.4	3	1	1	0	0	0	0
318	서울특별시	강동구	성내동	2	0	1	0	0	0	0	0	0	0	0	0	0	0	0	0	0	0	0	0	0	0	0	0	0	0	700000000	1	1	0	0	11	0	0	0	1	21~30	126	184.05	3	1	1	0	0	0	0
319	서울특별시	강동구	성내동	2	0	1	0	0	0	0	0	0	0	0	0	0	0	0	0	0	0	0	0	0	0	0	0	0	0	702000000	1	1	0	0	3	1	0	0	0	21~31	119	184.08	3	1	1	0	0	0	0
320	서울특별시	강동구	성내동	2	0	1	0	0	0	0	0	0	0	0	0	0	0	0	0	0	0	0	0	0	0	0	0	0	0	800000000	1	1	0	0	3	1	0	0	0	21~31	119	185.55	3	1	1	0	0	0	0
321	서울특별시	강동구	성내동	2	0	1	0	0	0	0	0	0	0	0	0	0	0	0	0	0	0	0	0	0	0	0	0	0	0	928000000	3	0	0	1	9	0	0	1	0	10	119	185.55	3	1	1	0	0	0	0
322	서울특별시	강동구	성내동	2	0	1	0	0	0	0	0	0	0	0	0	0	0	0	0	0	0	0	0	0	0	0	0	0	0	1010000000	3	0	0	1	11	0	0	0	1	1	149	198.84	3	1	1	0	0	0	0
323	서울특별시	강동구	성내동	2	0	1	0	0	0	0	0	0	0	0	0	0	0	0	0	0	0	0	0	0	0	0	0	0	0	766800000	1	1	0	0	9	0	0	1	0	1~10	119	181	3	1	1	0	0	0	0
324	서울특별시	강동구	성내동	2	0	1	0	0	0	0	0	0	0	0	0	0	0	0	0	0	0	0	0	0	0	0	0	0	0	870000000	3	0	0	1	9	0	0	1	0	6	112	170.94	3	1	1	0	0	0	0
325	서울특별시	강동구	성내동	2	0	1	0	0	0	0	0	0	0	0	0	0	0	0	0	0	0	0	0	0	0	0	0	0	0	815000000	1	1	0	0	8	0	0	1	0	21~31	136	201	3	1	1	0	0	0	0
326	서울특별시	강동구	성내동	2	0	1	0	0	0	0	0	0	0	0	0	0	0	0	0	0	0	0	0	0	0	0	0	0	0	480000000	2	0	1	0	3	1	0	0	0	1~10	95	164.36	3	1	1	0	0	0	0
327	서울특별시	강동구	성내동	2	0	1	0	0	0	0	0	0	0	0	0	0	0	0	0	0	0	0	0	0	0	0	0	0	0	1110000000	2	0	1	0	7	0	0	1	0	1~10	183	244.35	3	1	1	0	0	0	0
328	서울특별시	강동구	성내동	2	0	1	0	0	0	0	0	0	0	0	0	0	0	0	0	0	0	0	0	0	0	0	0	0	0	450000000	1	1	0	0	1	1	0	0	0	21~31	96	97	3	1	1	0	0	0	0
329	서울특별시	강동구	성내동	2	0	1	0	0	0	0	0	0	0	0	0	0	0	0	0	0	0	0	0	0	0	0	0	0	0	595000000	2	0	1	0	8	0	0	1	0	21~31	88	131.1	3	1	1	0	0	0	0
330	서울특별시	강동구	성내동	2	0	1	0	0	0	0	0	0	0	0	0	0	0	0	0	0	0	0	0	0	0	0	0	0	0	1180000000	2	0	1	0	6	0	1	0	0	21~30	209	291.13	3	1	1	0	0	0	0
331	서울특별시	강동구	성내동	2	0	1	0	0	0	0	0	0	0	0	0	0	0	0	0	0	0	0	0	0	0	0	0	0	0	710000000	3	0	0	1	7	0	0	1	0	22	189	239.16	3	1	1	0	0	0	0
332	서울특별시	강동구	성내동	2	0	1	0	0	0	0	0	0	0	0	0	0	0	0	0	0	0	0	0	0	0	0	0	0	0	580000000	2	0	1	0	2	1	0	0	0	21~28	93	129.42	3	1	1	0	0	0	0
333	서울특별시	강동구	성내동	2	0	1	0	0	0	0	0	0	0	0	0	0	0	0	0	0	0	0	0	0	0	0	0	0	0	640000000	2	0	1	0	6	0	1	0	0	21~30	141	163.2	3	1	1	0	0	0	0
334	서울특별시	강동구	성내동	2	0	1	0	0	0	0	0	0	0	0	0	0	0	0	0	0	0	0	0	0	0	0	0	0	0	1170000000	3	0	0	1	2	1	0	0	0	21~28	139	92.92	3	1	1	0	0	0	0
335	서울특별시	강동구	성내동	2	0	1	0	0	0	0	0	0	0	0	0	0	0	0	0	0	0	0	0	0	0	0	0	0	0	356000000	1	1	0	0	5	0	1	0	0	11~20	66	85.57	3	1	1	0	0	0	0
336	서울특별시	강동구	성내동	2	0	1	0	0	0	0	0	0	0	0	0	0	0	0	0	0	0	0	0	0	0	0	0	0	0	512900000	3	0	0	1	12	0	0	0	1	21	66	85.57	3	1	1	0	0	0	0
337	서울특별시	강동구	성내동	2	0	1	0	0	0	0	0	0	0	0	0	0	0	0	0	0	0	0	0	0	0	0	0	0	0	1060000000	3	0	0	1	12	0	0	0	1	21	118	174.45	3	1	1	0	0	0	0
338	서울특별시	강동구	성내동	2	0	1	0	0	0	0	0	0	0	0	0	0	0	0	0	0	0	0	0	0	0	0	0	0	0	790000000	1	1	0	0	3	1	0	0	0	11~20	116	155.79	7	4	0	0	0	1	0
339	서울특별시	강동구	성내동	2	0	1	0	0	0	0	0	0	0	0	0	0	0	0	0	0	0	0	0	0	0	0	0	0	0	790000000	3	0	0	1	3	1	0	0	0	21~31	116	155.79	7	4	0	0	0	1	0
340	서울특별시	강동구	성내동	2	0	1	0	0	0	0	0	0	0	0	0	0	0	0	0	0	0	0	0	0	0	0	0	0	0	715000000	3	0	0	1	7	0	0	1	0	25	97	143.52	4	4	0	0	0	1	0
341	서울특별시	강동구	성내동	2	0	1	0	0	0	0	0	0	0	0	0	0	0	0	0	0	0	0	0	0	0	0	0	0	0	946000000	2	0	1	0	6	0	1	0	0	1~10	142	188.1	3	1	1	0	0	0	0
342	서울특별시	강동구	성내동	2	0	1	0	0	0	0	0	0	0	0	0	0	0	0	0	0	0	0	0	0	0	0	0	0	0	1100000000	2	0	1	0	2	1	0	0	0	1~10	161	228.96	3	1	1	0	0	0	0
343	서울특별시	강동구	성내동	2	0	1	0	0	0	0	0	0	0	0	0	0	0	0	0	0	0	0	0	0	0	0	0	0	0	630000000	2	0	1	0	1	1	0	0	0	1~10	99	164.07	3	1	1	0	0	0	0
344	서울특별시	강동구	성내동	2	0	1	0	0	0	0	0	0	0	0	0	0	0	0	0	0	0	0	0	0	0	0	0	0	0	1000000000	2	0	1	0	9	0	0	1	0	11~20	148	226.83	3	1	1	0	0	0	0
346	서울특별시	강동구	성내동	2	0	1	0	0	0	0	0	0	0	0	0	0	0	0	0	0	0	0	0	0	0	0	0	0	0	315000000	2	0	1	0	8	0	0	1	0	21~31	165	241.8	3	4	0	0	0	1	0
347	서울특별시	강동구	성내동	2	0	1	0	0	0	0	0	0	0	0	0	0	0	0	0	0	0	0	0	0	0	0	0	0	0	480000000	1	1	0	0	9	0	0	1	0	11~20	109	167.39	3	4	0	0	0	1	0
348	서울특별시	강동구	성내동	2	0	1	0	0	0	0	0	0	0	0	0	0	0	0	0	0	0	0	0	0	0	0	0	0	0	520000000	2	0	1	0	4	0	1	0	0	21~30	116	161.73	3	4	0	0	0	1	0
349	서울특별시	강동구	성내동	2	0	1	0	0	0	0	0	0	0	0	0	0	0	0	0	0	0	0	0	0	0	0	0	0	0	490000000	1	1	0	0	8	0	0	1	0	1~10	106	129.52	3	1	1	0	0	0	0
350	서울특별시	강동구	성내동	2	0	1	0	0	0	0	0	0	0	0	0	0	0	0	0	0	0	0	0	0	0	0	0	0	0	625000000	1	1	0	0	7	0	0	1	0	21~31	129	82.84	3	1	1	0	0	0	0
351	서울특별시	강동구	성내동	2	0	1	0	0	0	0	0	0	0	0	0	0	0	0	0	0	0	0	0	0	0	0	0	0	0	626600000	2	0	1	0	6	0	1	0	0	1~10	112	126.53	3	1	1	0	0	0	0
352	서울특별시	강동구	성내동	2	0	1	0	0	0	0	0	0	0	0	0	0	0	0	0	0	0	0	0	0	0	0	0	0	0	704000000	1	1	0	0	10	0	0	0	1	11~20	155	82.45	3	1	1	0	0	0	0
353	서울특별시	강동구	성내동	2	0	1	0	0	0	0	0	0	0	0	0	0	0	0	0	0	0	0	0	0	0	0	0	0	0	575000000	1	1	0	0	7	0	0	1	0	1~10	116	82.32	3	1	1	0	0	0	0
354	서울특별시	강동구	성내동	2	0	1	0	0	0	0	0	0	0	0	0	0	0	0	0	0	0	0	0	0	0	0	0	0	0	899800000	2	0	1	0	10	0	0	0	1	21~31	119	126	3	1	1	0	0	0	0
355	서울특별시	강동구	성내동	2	0	1	0	0	0	0	0	0	0	0	0	0	0	0	0	0	0	0	0	0	0	0	0	0	0	847000000	2	0	1	0	8	0	0	1	0	1~10	116	131.85	3	1	1	0	0	0	0
356	서울특별시	강동구	성내동	2	0	1	0	0	0	0	0	0	0	0	0	0	0	0	0	0	0	0	0	0	0	0	0	0	0	490000000	1	1	0	0	7	0	0	1	0	1~10	83	123.12	3	1	1	0	0	0	0
357	서울특별시	강동구	성내동	2	0	1	0	0	0	0	0	0	0	0	0	0	0	0	0	0	0	0	0	0	0	0	0	0	0	1030000000	3	0	0	1	2	1	0	0	0	11~20	174	177.24	3	1	1	0	0	0	0
358	서울특별시	강동구	성내동	2	0	1	0	0	0	0	0	0	0	0	0	0	0	0	0	0	0	0	0	0	0	0	0	0	0	920000000	2	0	1	0	8	0	0	1	0	11~20	109	170.16	3	1	1	0	0	0	0
359	서울특별시	강동구	성내동	2	0	1	0	0	0	0	0	0	0	0	0	0	0	0	0	0	0	0	0	0	0	0	0	0	0	700000000	2	0	1	0	6	0	1	0	0	21~30	122	111.93	3	1	1	0	0	0	0
360	서울특별시	강동구	성내동	2	0	1	0	0	0	0	0	0	0	0	0	0	0	0	0	0	0	0	0	0	0	0	0	0	0	600000000	1	1	0	0	6	0	1	0	0	21~30	132	196.41	3	1	1	0	0	0	0
361	서울특별시	강동구	성내동	2	0	1	0	0	0	0	0	0	0	0	0	0	0	0	0	0	0	0	0	0	0	0	0	0	0	1290000000	2	0	1	0	9	0	0	1	0	11~20	157	247.93	3	1	1	0	0	0	0
362	서울특별시	강동구	성내동	2	0	1	0	0	0	0	0	0	0	0	0	0	0	0	0	0	0	0	0	0	0	0	0	0	0	855000000	2	0	1	0	3	1	0	0	0	1~10	148	221.52	3	1	1	0	0	0	0
363	서울특별시	강동구	성내동	2	0	1	0	0	0	0	0	0	0	0	0	0	0	0	0	0	0	0	0	0	0	0	0	0	0	975000000	2	0	1	0	3	1	0	0	0	1~10	129	190.44	3	1	1	0	0	0	0
364	서울특별시	강동구	성내동	2	0	1	0	0	0	0	0	0	0	0	0	0	0	0	0	0	0	0	0	0	0	0	0	0	0	500000000	3	0	0	1	2	1	0	0	0	11~20	79	59.47	3	1	1	0	0	0	0
365	서울특별시	강동구	성내동	2	0	1	0	0	0	0	0	0	0	0	0	0	0	0	0	0	0	0	0	0	0	0	0	0	0	1100000000	3	0	0	1	2	1	0	0	0	11~20	192	242.1	3	1	1	0	0	0	0
366	서울특별시	강동구	성내동	2	0	1	0	0	0	0	0	0	0	0	0	0	0	0	0	0	0	0	0	0	0	0	0	0	0	1080000000	1	1	0	0	4	0	1	0	0	21~30	166	243.45	3	1	1	0	0	0	0
367	서울특별시	강동구	성내동	2	0	1	0	0	0	0	0	0	0	0	0	0	0	0	0	0	0	0	0	0	0	0	0	0	0	1000000000	3	0	0	1	11	0	0	0	1	26	132	192.24	3	1	1	0	0	0	0
368	서울특별시	강동구	성내동	2	0	1	0	0	0	0	0	0	0	0	0	0	0	0	0	0	0	0	0	0	0	0	0	0	0	988000000	3	0	0	1	8	0	0	1	0	2	149	224.25	3	1	1	0	0	0	0
369	서울특별시	강동구	성내동	2	0	1	0	0	0	0	0	0	0	0	0	0	0	0	0	0	0	0	0	0	0	0	0	0	0	645000000	1	1	0	0	5	0	1	0	0	11~20	112	168.3	3	1	1	0	0	0	0
370	서울특별시	강동구	성내동	2	0	1	0	0	0	0	0	0	0	0	0	0	0	0	0	0	0	0	0	0	0	0	0	0	0	500000000	1	1	0	0	1	1	0	0	0	11~20	122	140.75	3	1	1	0	0	0	0
371	서울특별시	강동구	성내동	2	0	1	0	0	0	0	0	0	0	0	0	0	0	0	0	0	0	0	0	0	0	0	0	0	0	1050000000	2	0	1	0	9	0	0	1	0	1~10	145	222.96	3	1	1	0	0	0	0
372	서울특별시	강동구	성내동	2	0	1	0	0	0	0	0	0	0	0	0	0	0	0	0	0	0	0	0	0	0	0	0	0	0	700000000	2	0	1	0	3	1	0	0	0	1~10	122	199.52	3	1	1	0	0	0	0
373	서울특별시	강동구	성내동	2	0	1	0	0	0	0	0	0	0	0	0	0	0	0	0	0	0	0	0	0	0	0	0	0	0	600000000	1	1	0	0	8	0	0	1	0	21~31	109	130.57	3	1	1	0	0	0	0
374	서울특별시	강동구	성내동	2	0	1	0	0	0	0	0	0	0	0	0	0	0	0	0	0	0	0	0	0	0	0	0	0	0	637000000	1	1	0	0	6	0	1	0	0	1~10	112	167.68	3	1	1	0	0	0	0
375	서울특별시	강동구	성내동	2	0	1	0	0	0	0	0	0	0	0	0	0	0	0	0	0	0	0	0	0	0	0	0	0	0	680000000	3	0	0	1	12	0	0	0	1	13	112	162.09	3	1	1	0	0	0	0
376	서울특별시	강동구	성내동	2	0	1	0	0	0	0	0	0	0	0	0	0	0	0	0	0	0	0	0	0	0	0	0	0	0	1250000000	3	0	0	1	12	0	0	0	1	13	165	180.44	3	1	1	0	0	0	0
377	서울특별시	강동구	성내동	2	0	1	0	0	0	0	0	0	0	0	0	0	0	0	0	0	0	0	0	0	0	0	0	0	0	810000000	3	0	0	1	3	1	0	0	0	1~10	122	190.8	3	1	1	0	0	0	0
378	서울특별시	강동구	성내동	2	0	1	0	0	0	0	0	0	0	0	0	0	0	0	0	0	0	0	0	0	0	0	0	0	0	765000000	1	1	0	0	9	0	0	1	0	11~20	122	182.16	3	1	1	0	0	0	0
379	서울특별시	강동구	성내동	2	0	1	0	0	0	0	0	0	0	0	0	0	0	0	0	0	0	0	0	0	0	0	0	0	0	760000000	2	0	1	0	5	0	1	0	0	21~31	119	174.15	3	1	1	0	0	0	0
380	서울특별시	강동구	성내동	2	0	1	0	0	0	0	0	0	0	0	0	0	0	0	0	0	0	0	0	0	0	0	0	0	0	507000000	2	0	1	0	7	0	0	1	0	1~10	99	158.07	4	1	1	0	0	0	0
381	서울특별시	강동구	성내동	2	0	1	0	0	0	0	0	0	0	0	0	0	0	0	0	0	0	0	0	0	0	0	0	0	0	576000000	2	0	1	0	2	1	0	0	0	21~28	106	73.75	3	1	1	0	0	0	0
382	서울특별시	강동구	성내동	2	0	1	0	0	0	0	0	0	0	0	0	0	0	0	0	0	0	0	0	0	0	0	0	0	0	810000000	2	0	1	0	6	0	1	0	0	1~10	96	106.41	3	1	1	0	0	0	0
383	서울특별시	강동구	성내동	2	0	1	0	0	0	0	0	0	0	0	0	0	0	0	0	0	0	0	0	0	0	0	0	0	0	594000000	2	0	1	0	2	1	0	0	0	21~28	109	133.16	3	1	1	0	0	0	0
384	서울특별시	강동구	성내동	2	0	1	0	0	0	0	0	0	0	0	0	0	0	0	0	0	0	0	0	0	0	0	0	0	0	810000000	2	0	1	0	9	0	0	1	0	1~10	122	188.46	3	1	1	0	0	0	0
386	서울특별시	강동구	성내동	2	0	1	0	0	0	0	0	0	0	0	0	0	0	0	0	0	0	0	0	0	0	0	0	0	0	1100000000	3	0	0	1	5	0	1	0	0	15	168	247.23	4	1	1	0	0	0	0
387	서울특별시	강동구	성내동	2	0	1	0	0	0	0	0	0	0	0	0	0	0	0	0	0	0	0	0	0	0	0	0	0	0	350000000	2	0	1	0	7	0	0	1	0	11~20	90.5	121.86	3	1	1	0	0	0	0
388	서울특별시	강동구	성내동	2	0	1	0	0	0	0	0	0	0	0	0	0	0	0	0	0	0	0	0	0	0	0	0	0	0	800000000	1	1	0	0	7	0	0	1	0	1~10	115.3	175.66	3	1	1	0	0	0	0
389	서울특별시	강동구	성내동	2	0	1	0	0	0	0	0	0	0	0	0	0	0	0	0	0	0	0	0	0	0	0	0	0	0	1190000000	1	1	0	0	7	0	0	1	0	1~10	166.4	181.71	3	1	1	0	0	0	0
390	서울특별시	강동구	성내동	2	0	1	0	0	0	0	0	0	0	0	0	0	0	0	0	0	0	0	0	0	0	0	0	0	0	1230000000	1	1	0	0	12	0	0	0	1	11~20	155.8	238.5	4	1	1	0	0	0	0
391	서울특별시	강동구	성내동	2	0	1	0	0	0	0	0	0	0	0	0	0	0	0	0	0	0	0	0	0	0	0	0	0	0	1230000000	2	0	1	0	4	0	1	0	0	11~20	155.8	238.5	4	1	1	0	0	0	0
392	서울특별시	강동구	성내동	2	0	1	0	0	0	0	0	0	0	0	0	0	0	0	0	0	0	0	0	0	0	0	0	0	0	1310000000	1	1	0	0	12	0	0	0	1	11~20	166.6	246.69	4	1	1	0	0	0	0
393	서울특별시	강동구	성내동	2	0	1	0	0	0	0	0	0	0	0	0	0	0	0	0	0	0	0	0	0	0	0	0	0	0	770000000	1	1	0	0	2	1	0	0	0	11~20	112.6	175.79	3	1	1	0	0	0	0
394	서울특별시	강동구	성내동	2	0	1	0	0	0	0	0	0	0	0	0	0	0	0	0	0	0	0	0	0	0	0	0	0	0	1300000000	1	1	0	0	12	0	0	0	1	21~31	133.1	213.51	3	1	1	0	0	0	0
395	서울특별시	강동구	성내동	2	0	1	0	0	0	0	0	0	0	0	0	0	0	0	0	0	0	0	0	0	0	0	0	0	0	1220000000	2	0	1	0	6	0	1	0	0	1~10	168.4	245.64	3	1	1	0	0	0	0
396	서울특별시	강동구	성내동	2	0	1	0	0	0	0	0	0	0	0	0	0	0	0	0	0	0	0	0	0	0	0	0	0	0	1100000000	1	1	0	0	8	0	0	1	0	11~20	129.1	199.02	4	1	1	0	0	0	0
397	서울특별시	강동구	성내동	2	0	1	0	0	0	0	0	0	0	0	0	0	0	0	0	0	0	0	0	0	0	0	0	0	0	1150000000	1	1	0	0	8	0	0	1	0	11~20	176.8	247.05	4	1	1	0	0	0	0
398	서울특별시	강동구	성내동	2	0	1	0	0	0	0	0	0	0	0	0	0	0	0	0	0	0	0	0	0	0	0	0	0	0	790000000	1	1	0	0	6	0	1	0	0	21~30	147.3	266.39	3	1	1	0	0	0	0
399	서울특별시	강동구	성내동	2	0	1	0	0	0	0	0	0	0	0	0	0	0	0	0	0	0	0	0	0	0	0	0	0	0	1070000000	2	0	1	0	4	0	1	0	0	1~10	131.3	195.06	3	1	1	0	0	0	0
400	서울특별시	강동구	성내동	2	0	1	0	0	0	0	0	0	0	0	0	0	0	0	0	0	0	0	0	0	0	0	0	0	0	936000000	1	1	0	0	6	0	1	0	0	21~30	129	209.55	3	1	1	0	0	0	0
402	서울특별시	강동구	성내동	2	0	1	0	0	0	0	0	0	0	0	0	0	0	0	0	0	0	0	0	0	0	0	0	0	0	1090000000	1	1	0	0	1	1	0	0	0	11~20	126	85.05	5	1	1	0	0	0	0
403	서울특별시	강동구	성내동	2	0	1	0	0	0	0	0	0	0	0	0	0	0	0	0	0	0	0	0	0	0	0	0	0	0	1330000000	2	0	1	0	12	0	0	0	1	11~20	126	193.14	5	1	1	0	0	0	0
404	서울특별시	강동구	성내동	2	0	1	0	0	0	0	0	0	0	0	0	0	0	0	0	0	0	0	0	0	0	0	0	0	0	1480000000	2	0	1	0	3	1	0	0	0	11~20	126	188.1	5	1	1	0	0	0	0
405	서울특별시	강동구	성내동	2	0	1	0	0	0	0	0	0	0	0	0	0	0	0	0	0	0	0	0	0	0	0	0	0	0	1060000000	2	0	1	0	3	1	0	0	0	11~20	106	171.71	5	1	1	0	0	0	0
406	서울특별시	강동구	성내동	2	0	1	0	0	0	0	0	0	0	0	0	0	0	0	0	0	0	0	0	0	0	0	0	0	0	1470000000	2	0	1	0	3	1	0	0	0	21~31	139	98.08	5	1	1	0	0	0	0
407	서울특별시	강동구	성내동	2	0	1	0	0	0	0	0	0	0	0	0	0	0	0	0	0	0	0	0	0	0	0	0	0	0	1640000000	1	1	0	0	10	0	0	0	1	21~31	155	151.37	5	1	1	0	0	0	0
411	서울특별시	강동구	성내동	2	0	1	0	0	0	0	0	0	0	0	0	0	0	0	0	0	0	0	0	0	0	0	0	0	0	1300000000	2	0	1	0	7	0	0	1	0	11~20	171.3	249.69	3	1	1	0	0	0	0
412	서울특별시	강동구	성내동	2	0	1	0	0	0	0	0	0	0	0	0	0	0	0	0	0	0	0	0	0	0	0	0	0	0	1650000000	3	0	0	1	12	0	0	0	1	13	198	248.28	3	1	1	0	0	0	0
413	서울특별시	강동구	성내동	2	0	1	0	0	0	0	0	0	0	0	0	0	0	0	0	0	0	0	0	0	0	0	0	0	0	1380000000	1	1	0	0	10	0	0	0	1	21~31	202.7	287.28	3	1	1	0	0	0	0
414	서울특별시	강동구	성내동	2	0	1	0	0	0	0	0	0	0	0	0	0	0	0	0	0	0	0	0	0	0	0	0	0	0	960000000	1	1	0	0	3	1	0	0	0	11~20	106	67.21	5	1	1	0	0	0	0
415	서울특별시	강동구	성내동	2	0	1	0	0	0	0	0	0	0	0	0	0	0	0	0	0	0	0	0	0	0	0	0	0	0	1190000000	1	1	0	0	7	0	0	1	0	21~31	132	122.8	5	1	1	0	0	0	0
416	서울특별시	강동구	성내동	2	0	1	0	0	0	0	0	0	0	0	0	0	0	0	0	0	0	0	0	0	0	0	0	0	0	1550000000	3	0	0	1	7	0	0	1	0	12	122	78.64	5	1	1	0	0	0	0
417	서울특별시	강동구	성내동	2	0	1	0	0	0	0	0	0	0	0	0	0	0	0	0	0	0	0	0	0	0	0	0	0	0	1510000000	3	0	0	1	7	0	0	1	0	12	119	78.64	5	1	1	0	0	0	0
418	서울특별시	강동구	성내동	2	0	1	0	0	0	0	0	0	0	0	0	0	0	0	0	0	0	0	0	0	0	0	0	0	0	710000000	2	0	1	0	5	0	1	0	0	11~20	119	77.09	4	1	1	0	0	0	0
419	서울특별시	강동구	암사동	2	0	1	0	0	0	0	0	0	0	0	0	0	0	0	0	0	0	0	0	0	0	0	0	0	0	1480000000	3	0	0	1	11	0	0	0	1	6	331	131.87	10	1	1	0	0	0	0
420	서울특별시	강동구	암사동	2	0	1	0	0	0	0	0	0	0	0	0	0	0	0	0	0	0	0	0	0	0	0	0	0	0	1490000000	1	1	0	0	7	0	0	1	0	21~31	329	199.56	10	1	1	0	0	0	0
421	서울특별시	강동구	암사동	2	0	1	0	0	0	0	0	0	0	0	0	0	0	0	0	0	0	0	0	0	0	0	0	0	0	936000000	1	1	0	0	2	1	0	0	0	11~20	238	198.72	10	1	1	0	0	0	0
422	서울특별시	강동구	암사동	2	0	1	0	0	0	0	0	0	0	0	0	0	0	0	0	0	0	0	0	0	0	0	0	0	0	1360000000	1	1	0	0	10	0	0	0	1	11~20	328	190.22	10	1	1	0	0	0	0
423	서울특별시	강동구	암사동	2	0	1	0	0	0	0	0	0	0	0	0	0	0	0	0	0	0	0	0	0	0	0	0	0	0	1400000000	2	0	1	0	3	1	0	0	0	1~10	328	198.9	10	1	1	0	0	0	0
424	서울특별시	강동구	암사동	2	0	1	0	0	0	0	0	0	0	0	0	0	0	0	0	0	0	0	0	0	0	0	0	0	0	1530000000	2	0	1	0	10	0	0	0	1	11~20	330	196.9	10	1	1	0	0	0	0
425	서울특별시	강동구	암사동	2	0	1	0	0	0	0	0	0	0	0	0	0	0	0	0	0	0	0	0	0	0	0	0	0	0	1310000000	2	0	1	0	2	1	0	0	0	1~10	330	198.9	10	1	1	0	0	0	0
426	서울특별시	강동구	암사동	2	0	1	0	0	0	0	0	0	0	0	0	0	0	0	0	0	0	0	0	0	0	0	0	0	0	1300000000	1	1	0	0	9	0	0	1	0	21~30	255	226.08	2	1	1	0	0	0	0
429	서울특별시	강동구	암사동	2	0	1	0	0	0	0	0	0	0	0	0	0	0	0	0	0	0	0	0	0	0	0	0	0	0	1470000000	1	1	0	0	6	0	1	0	0	21~30	331	117.39	2	1	1	0	0	0	0
431	서울특별시	강동구	암사동	2	0	1	0	0	0	0	0	0	0	0	0	0	0	0	0	0	0	0	0	0	0	0	0	0	0	1320000000	1	1	0	0	7	0	0	1	0	21~31	329	117.15	2	1	1	0	0	0	0
432	서울특별시	강동구	암사동	2	0	1	0	0	0	0	0	0	0	0	0	0	0	0	0	0	0	0	0	0	0	0	0	0	0	1600000000	1	1	0	0	6	0	1	0	0	1~10	341	139.64	2	1	1	0	0	0	0
433	서울특별시	강동구	암사동	2	0	1	0	0	0	0	0	0	0	0	0	0	0	0	0	0	0	0	0	0	0	0	0	0	0	1150000000	2	0	1	0	3	1	0	0	0	21~31	456	130.5	2	1	1	0	0	0	0
434	서울특별시	강동구	암사동	2	0	1	0	0	0	0	0	0	0	0	0	0	0	0	0	0	0	0	0	0	0	0	0	0	0	1300000000	1	1	0	0	5	0	1	0	0	21~31	331	165.93	2	1	1	0	0	0	0
435	서울특별시	강동구	암사동	2	0	1	0	0	0	0	0	0	0	0	0	0	0	0	0	0	0	0	0	0	0	0	0	0	0	1250000000	1	1	0	0	6	0	1	0	0	21~30	307	197.88	2	1	1	0	0	0	0
438	서울특별시	강동구	암사동	2	0	1	0	0	0	0	0	0	0	0	0	0	0	0	0	0	0	0	0	0	0	0	0	0	0	1500000000	1	1	0	0	7	0	0	1	0	11~20	330	197.02	2	1	1	0	0	0	0
439	서울특별시	강동구	암사동	2	0	1	0	0	0	0	0	0	0	0	0	0	0	0	0	0	0	0	0	0	0	0	0	0	0	790000000	2	0	1	0	10	0	0	0	1	1~10	165	178.74	10	1	1	0	0	0	0
440	서울특별시	강동구	암사동	2	0	1	0	0	0	0	0	0	0	0	0	0	0	0	0	0	0	0	0	0	0	0	0	0	0	1050000000	1	1	0	0	11	0	0	0	1	21~30	261	199.56	2	1	1	0	0	0	0
441	서울특별시	강동구	암사동	2	0	1	0	0	0	0	0	0	0	0	0	0	0	0	0	0	0	0	0	0	0	0	0	0	0	1540000000	1	1	0	0	7	0	0	1	0	1~10	329	274.81	2	1	1	0	0	0	0
442	서울특별시	강동구	암사동	2	0	1	0	0	0	0	0	0	0	0	0	0	0	0	0	0	0	0	0	0	0	0	0	0	0	830000000	1	1	0	0	12	0	0	0	1	21~31	122	182.52	3	1	1	0	0	0	0
443	서울특별시	강동구	암사동	2	0	1	0	0	0	0	0	0	0	0	0	0	0	0	0	0	0	0	0	0	0	0	0	0	0	906000000	3	0	0	1	12	0	0	0	1	24	122	184.44	3	1	1	0	0	0	0
444	서울특별시	강동구	암사동	2	0	1	0	0	0	0	0	0	0	0	0	0	0	0	0	0	0	0	0	0	0	0	0	0	0	600000000	1	1	0	0	9	0	0	1	0	1~10	132	169.05	3	1	1	0	0	0	0
445	서울특별시	강동구	암사동	2	0	1	0	0	0	0	0	0	0	0	0	0	0	0	0	0	0	0	0	0	0	0	0	0	0	620000000	1	1	0	0	12	0	0	0	1	1~10	105	166.9	3	1	1	0	0	0	0
446	서울특별시	강동구	암사동	2	0	1	0	0	0	0	0	0	0	0	0	0	0	0	0	0	0	0	0	0	0	0	0	0	0	950000000	2	0	1	0	3	1	0	0	0	11~20	132	205.29	3	1	1	0	0	0	0
447	서울특별시	강동구	암사동	2	0	1	0	0	0	0	0	0	0	0	0	0	0	0	0	0	0	0	0	0	0	0	0	0	0	905000000	3	0	0	1	11	0	0	0	1	11	136	201.96	3	1	1	0	0	0	0
448	서울특별시	강동구	암사동	2	0	1	0	0	0	0	0	0	0	0	0	0	0	0	0	0	0	0	0	0	0	0	0	0	0	738000000	3	0	0	1	11	0	0	0	1	11	122	182.58	3	1	1	0	0	0	0
449	서울특별시	강동구	암사동	2	0	1	0	0	0	0	0	0	0	0	0	0	0	0	0	0	0	0	0	0	0	0	0	0	0	480000000	2	0	1	0	4	0	1	0	0	21~30	106	137.88	3	1	1	0	0	0	0
450	서울특별시	강동구	암사동	2	0	1	0	0	0	0	0	0	0	0	0	0	0	0	0	0	0	0	0	0	0	0	0	0	0	1020000000	1	1	0	0	7	0	0	1	0	11~20	179	246.48	3	1	1	0	0	0	0
451	서울특별시	강동구	암사동	2	0	1	0	0	0	0	0	0	0	0	0	0	0	0	0	0	0	0	0	0	0	0	0	0	0	599000000	1	1	0	0	4	0	1	0	0	21~30	112	167.94	3	1	1	0	0	0	0
452	서울특별시	강동구	암사동	2	0	1	0	0	0	0	0	0	0	0	0	0	0	0	0	0	0	0	0	0	0	0	0	0	0	585000000	2	0	1	0	1	1	0	0	0	1~10	157	178.29	3	1	1	0	0	0	0
453	서울특별시	강동구	암사동	2	0	1	0	0	0	0	0	0	0	0	0	0	0	0	0	0	0	0	0	0	0	0	0	0	0	600000000	1	1	0	0	2	1	0	0	0	11~20	131	195.49	3	1	1	0	0	0	0
454	서울특별시	강동구	암사동	2	0	1	0	0	0	0	0	0	0	0	0	0	0	0	0	0	0	0	0	0	0	0	0	0	0	1380000000	1	1	0	0	6	0	1	0	0	11~20	180.9	175.99	3	1	1	0	0	0	0
455	서울특별시	강동구	암사동	2	0	1	0	0	0	0	0	0	0	0	0	0	0	0	0	0	0	0	0	0	0	0	0	0	0	970000000	1	1	0	0	7	0	0	1	0	1~10	176.5	246.08	4	1	1	0	0	0	0
456	서울특별시	강동구	암사동	2	0	1	0	0	0	0	0	0	0	0	0	0	0	0	0	0	0	0	0	0	0	0	0	0	0	900000000	2	0	1	0	4	0	1	0	0	21~30	204.5	153.72	3	1	1	0	0	0	0
457	서울특별시	강동구	암사동	2	0	1	0	0	0	0	0	0	0	0	0	0	0	0	0	0	0	0	0	0	0	0	0	0	0	595000000	2	0	1	0	9	0	0	1	0	21~30	100.4	160.72	3	1	1	0	0	0	0
458	서울특별시	강동구	암사동	2	0	1	0	0	0	0	0	0	0	0	0	0	0	0	0	0	0	0	0	0	0	0	0	0	0	785800000	2	0	1	0	3	1	0	0	0	21~31	103.9	154.05	3	1	1	0	0	0	0
459	서울특별시	강동구	암사동	2	0	1	0	0	0	0	0	0	0	0	0	0	0	0	0	0	0	0	0	0	0	0	0	0	0	492700000	2	0	1	0	3	1	0	0	0	11~20	88.7	136.18	3	1	1	0	0	0	0
460	서울특별시	강동구	암사동	2	0	1	0	0	0	0	0	0	0	0	0	0	0	0	0	0	0	0	0	0	0	0	0	0	0	980000000	2	0	1	0	3	1	0	0	0	21~31	160.8	228.15	3	1	1	0	0	0	0
461	서울특별시	강동구	암사동	2	0	1	0	0	0	0	0	0	0	0	0	0	0	0	0	0	0	0	0	0	0	0	0	0	0	1330000000	3	0	0	1	3	1	0	0	0	11~20	175.2	249.12	3	1	1	0	0	0	0
462	서울특별시	강동구	암사동	2	0	1	0	0	0	0	0	0	0	0	0	0	0	0	0	0	0	0	0	0	0	0	0	0	0	1360000000	3	0	0	1	3	1	0	0	0	11~20	175.3	249.12	3	1	1	0	0	0	0
463	서울특별시	강동구	암사동	2	0	1	0	0	0	0	0	0	0	0	0	0	0	0	0	0	0	0	0	0	0	0	0	0	0	1360000000	3	0	0	1	10	0	0	0	1	29	225.6	303.99	3	1	1	0	0	0	0
464	서울특별시	강동구	암사동	2	0	1	0	0	0	0	0	0	0	0	0	0	0	0	0	0	0	0	0	0	0	0	0	0	0	520000000	2	0	1	0	11	0	0	0	1	11~20	150.7	225.54	3	1	1	0	0	0	0
465	서울특별시	강동구	암사동	2	0	1	0	0	0	0	0	0	0	0	0	0	0	0	0	0	0	0	0	0	0	0	0	0	0	547000000	2	0	1	0	5	0	1	0	0	1~10	120.6	191.39	3	1	1	0	0	0	0
466	서울특별시	강동구	암사동	2	0	1	0	0	0	0	0	0	0	0	0	0	0	0	0	0	0	0	0	0	0	0	0	0	0	824000000	2	0	1	0	1	1	0	0	0	1~10	140.1	208.71	3	1	1	0	0	0	0
467	서울특별시	강동구	암사동	2	0	1	0	0	0	0	0	0	0	0	0	0	0	0	0	0	0	0	0	0	0	0	0	0	0	504000000	2	0	1	0	1	1	0	0	0	1~10	98.3	147.16	3	1	1	0	0	0	0
468	서울특별시	강동구	암사동	2	0	1	0	0	0	0	0	0	0	0	0	0	0	0	0	0	0	0	0	0	0	0	0	0	0	580000000	2	0	1	0	2	1	0	0	0	11~20	113.2	160.65	3	1	1	0	0	0	0
469	서울특별시	강동구	암사동	2	0	1	0	0	0	0	0	0	0	0	0	0	0	0	0	0	0	0	0	0	0	0	0	0	0	735000000	1	1	0	0	7	0	0	1	0	11~20	154.5	231.57	3	1	1	0	0	0	0
470	서울특별시	강동구	암사동	2	0	1	0	0	0	0	0	0	0	0	0	0	0	0	0	0	0	0	0	0	0	0	0	0	0	1040000000	3	0	0	1	4	0	1	0	0	9	165.3	244.08	3	1	1	0	0	0	0
471	서울특별시	강동구	암사동	2	0	1	0	0	0	0	0	0	0	0	0	0	0	0	0	0	0	0	0	0	0	0	0	0	0	1090000000	2	0	1	0	10	0	0	0	1	21~31	170.7	242.76	3	1	1	0	0	0	0
472	서울특별시	강동구	암사동	2	0	1	0	0	0	0	0	0	0	0	0	0	0	0	0	0	0	0	0	0	0	0	0	0	0	954000000	2	0	1	0	8	0	0	1	0	1~10	166.1	242.76	3	1	1	0	0	0	0
473	서울특별시	강동구	암사동	2	0	1	0	0	0	0	0	0	0	0	0	0	0	0	0	0	0	0	0	0	0	0	0	0	0	498000000	2	0	1	0	5	0	1	0	0	1~10	109.7	163.98	3	1	1	0	0	0	0
474	서울특별시	강동구	암사동	2	0	1	0	0	0	0	0	0	0	0	0	0	0	0	0	0	0	0	0	0	0	0	0	0	0	715400000	3	0	0	1	10	0	0	0	1	19	110	142.3	3	1	1	0	0	0	0
475	서울특별시	강동구	암사동	2	0	1	0	0	0	0	0	0	0	0	0	0	0	0	0	0	0	0	0	0	0	0	0	0	0	760000000	3	0	0	1	10	0	0	0	1	19	111.8	174.24	3	1	1	0	0	0	0
476	서울특별시	강동구	암사동	2	0	1	0	0	0	0	0	0	0	0	0	0	0	0	0	0	0	0	0	0	0	0	0	0	0	930000000	3	0	0	1	10	0	0	0	1	19	123.4	190	3	1	1	0	0	0	0
477	서울특별시	강동구	암사동	2	0	1	0	0	0	0	0	0	0	0	0	0	0	0	0	0	0	0	0	0	0	0	0	0	0	600000000	1	1	0	0	3	1	0	0	0	1~10	123.3	157.15	3	1	1	0	0	0	0
478	서울특별시	강동구	암사동	2	0	1	0	0	0	0	0	0	0	0	0	0	0	0	0	0	0	0	0	0	0	0	0	0	0	1020000000	2	0	1	0	10	0	0	0	1	1~10	171.2	251.13	3	1	1	0	0	0	0
479	서울특별시	강동구	암사동	2	0	1	0	0	0	0	0	0	0	0	0	0	0	0	0	0	0	0	0	0	0	0	0	0	0	966000000	2	0	1	0	3	1	0	0	0	21~31	151.3	225.39	3	1	1	0	0	0	0
480	서울특별시	강동구	암사동	2	0	1	0	0	0	0	0	0	0	0	0	0	0	0	0	0	0	0	0	0	0	0	0	0	0	865000000	2	0	1	0	2	1	0	0	0	1~10	148.6	230.51	3	1	1	0	0	0	0
481	서울특별시	강동구	암사동	2	0	1	0	0	0	0	0	0	0	0	0	0	0	0	0	0	0	0	0	0	0	0	0	0	0	335000000	1	1	0	0	2	1	0	0	0	1~10	84.1	98.98	3	1	1	0	0	0	0
482	서울특별시	강동구	암사동	2	0	1	0	0	0	0	0	0	0	0	0	0	0	0	0	0	0	0	0	0	0	0	0	0	0	1000000000	2	0	1	0	6	0	1	0	0	1~10	209.8	247.86	3	1	1	0	0	0	0
483	서울특별시	강동구	암사동	2	0	1	0	0	0	0	0	0	0	0	0	0	0	0	0	0	0	0	0	0	0	0	0	0	0	950000000	1	1	0	0	12	0	0	0	1	11~20	173.2	171.44	3	1	1	0	0	0	0
484	서울특별시	강동구	암사동	2	0	1	0	0	0	0	0	0	0	0	0	0	0	0	0	0	0	0	0	0	0	0	0	0	0	560000000	1	1	0	0	12	0	0	0	1	1~10	116.3	179.91	3	1	1	0	0	0	0
485	서울특별시	강동구	암사동	2	0	1	0	0	0	0	0	0	0	0	0	0	0	0	0	0	0	0	0	0	0	0	0	0	0	930000000	3	0	0	1	2	1	0	0	0	1~10	151.8	242.36	3	1	1	0	0	0	0
486	서울특별시	강동구	암사동	2	0	1	0	0	0	0	0	0	0	0	0	0	0	0	0	0	0	0	0	0	0	0	0	0	0	888000000	3	0	0	1	2	1	0	0	0	1~10	146.8	220.05	3	1	1	0	0	0	0
487	서울특별시	강동구	암사동	2	0	1	0	0	0	0	0	0	0	0	0	0	0	0	0	0	0	0	0	0	0	0	0	0	0	697000000	3	0	0	1	12	0	0	0	1	20	118	176.64	3	1	1	0	0	0	0
488	서울특별시	강동구	암사동	2	0	1	0	0	0	0	0	0	0	0	0	0	0	0	0	0	0	0	0	0	0	0	0	0	0	1020000000	3	0	0	1	10	0	0	0	1	25	135.3	201.96	3	1	1	0	0	0	0
489	서울특별시	강동구	암사동	2	0	1	0	0	0	0	0	0	0	0	0	0	0	0	0	0	0	0	0	0	0	0	0	0	0	1050000000	3	0	0	1	11	0	0	0	1	3	170	194.61	3	1	1	0	0	0	0
490	서울특별시	강동구	암사동	2	0	1	0	0	0	0	0	0	0	0	0	0	0	0	0	0	0	0	0	0	0	0	0	0	0	1070000000	3	0	0	1	10	0	0	0	1	25	173.1	239.38	3	1	1	0	0	0	0
491	서울특별시	강동구	암사동	2	0	1	0	0	0	0	0	0	0	0	0	0	0	0	0	0	0	0	0	0	0	0	0	0	0	730000000	1	1	0	0	7	0	0	1	0	21~31	127.9	189	3	1	1	0	0	0	0
492	서울특별시	강동구	암사동	2	0	1	0	0	0	0	0	0	0	0	0	0	0	0	0	0	0	0	0	0	0	0	0	0	0	690000000	1	1	0	0	7	0	0	1	0	21~31	119.6	184.86	3	1	1	0	0	0	0
493	서울특별시	강동구	암사동	2	0	1	0	0	0	0	0	0	0	0	0	0	0	0	0	0	0	0	0	0	0	0	0	0	0	590000000	3	0	0	1	5	0	1	0	0	11~20	115.7	172.92	3	1	1	0	0	0	0
494	서울특별시	강동구	암사동	2	0	1	0	0	0	0	0	0	0	0	0	0	0	0	0	0	0	0	0	0	0	0	0	0	0	1060000000	2	0	1	0	5	0	1	0	0	21~31	166.1	248.1	3	1	1	0	0	0	0
495	서울특별시	강동구	암사동	2	0	1	0	0	0	0	0	0	0	0	0	0	0	0	0	0	0	0	0	0	0	0	0	0	0	1010000000	2	0	1	0	5	0	1	0	0	21~31	159.1	235.71	3	1	1	0	0	0	0
496	서울특별시	강동구	암사동	2	0	1	0	0	0	0	0	0	0	0	0	0	0	0	0	0	0	0	0	0	0	0	0	0	0	1050000000	3	0	0	1	3	1	0	0	0	11~20	144.8	225.87	3	1	1	0	0	0	0
497	서울특별시	강동구	암사동	2	0	1	0	0	0	0	0	0	0	0	0	0	0	0	0	0	0	0	0	0	0	0	0	0	0	900000000	3	0	0	1	1	1	0	0	0	21~31	139.1	216.24	3	1	1	0	0	0	0
498	서울특별시	강동구	암사동	2	0	1	0	0	0	0	0	0	0	0	0	0	0	0	0	0	0	0	0	0	0	0	0	0	0	560000000	1	1	0	0	4	0	1	0	0	21~30	185.3	246.6	3	1	1	0	0	0	0
499	서울특별시	강동구	암사동	2	0	1	0	0	0	0	0	0	0	0	0	0	0	0	0	0	0	0	0	0	0	0	0	0	0	950000000	3	0	0	1	7	0	0	1	0	5	185.3	246.6	3	1	1	0	0	0	0
500	서울특별시	강동구	암사동	2	0	1	0	0	0	0	0	0	0	0	0	0	0	0	0	0	0	0	0	0	0	0	0	0	0	901000000	3	0	0	1	2	1	0	0	0	11~20	156.8	224.4	3	1	1	0	0	0	0
501	서울특별시	강동구	암사동	2	0	1	0	0	0	0	0	0	0	0	0	0	0	0	0	0	0	0	0	0	0	0	0	0	0	944600000	3	0	0	1	2	1	0	0	0	11~20	148.7	222.12	3	1	1	0	0	0	0
502	서울특별시	강동구	암사동	2	0	1	0	0	0	0	0	0	0	0	0	0	0	0	0	0	0	0	0	0	0	0	0	0	0	912400000	3	0	0	1	2	1	0	0	0	11~20	137.1	202.68	3	1	1	0	0	0	0
503	서울특별시	강동구	암사동	2	0	1	0	0	0	0	0	0	0	0	0	0	0	0	0	0	0	0	0	0	0	0	0	0	0	627000000	3	0	0	1	5	0	1	0	0	24	121	169.38	3	1	1	0	0	0	0
504	서울특별시	강동구	암사동	2	0	1	0	0	0	0	0	0	0	0	0	0	0	0	0	0	0	0	0	0	0	0	0	0	0	1450000000	3	0	0	1	10	0	0	0	1	14	140.5	205.74	3	1	1	0	0	0	0
505	서울특별시	강동구	암사동	2	0	1	0	0	0	0	0	0	0	0	0	0	0	0	0	0	0	0	0	0	0	0	0	0	0	1410000000	2	0	1	0	9	0	0	1	0	1~10	227.7	316.99	3	1	1	0	0	0	0
506	서울특별시	강동구	암사동	2	0	1	0	0	0	0	0	0	0	0	0	0	0	0	0	0	0	0	0	0	0	0	0	0	0	1080000000	3	0	0	1	12	0	0	0	1	28	190.5	299.63	3	1	1	0	0	0	0
507	서울특별시	강동구	암사동	2	0	1	0	0	0	0	0	0	0	0	0	0	0	0	0	0	0	0	0	0	0	0	0	0	0	795000000	1	1	0	0	2	1	0	0	0	21~28	175.8	252.38	3	1	1	0	0	0	0
508	서울특별시	강동구	암사동	2	0	1	0	0	0	0	0	0	0	0	0	0	0	0	0	0	0	0	0	0	0	0	0	0	0	527400000	2	0	1	0	7	0	0	1	0	11~20	96.9	154.26	3	1	1	0	0	0	0
509	서울특별시	강동구	암사동	2	0	1	0	0	0	0	0	0	0	0	0	0	0	0	0	0	0	0	0	0	0	0	0	0	0	842500000	3	0	0	1	12	0	0	0	1	28	111.5	172.12	3	1	1	0	0	0	0
510	서울특별시	강동구	암사동	2	0	1	0	0	0	0	0	0	0	0	0	0	0	0	0	0	0	0	0	0	0	0	0	0	0	805000000	3	0	0	1	12	0	0	0	1	28	106.4	73.88	3	1	1	0	0	0	0
511	서울특별시	강동구	암사동	2	0	1	0	0	0	0	0	0	0	0	0	0	0	0	0	0	0	0	0	0	0	0	0	0	0	705000000	1	1	0	0	7	0	0	1	0	11~20	119.5	178.74	3	1	1	0	0	0	0
512	서울특별시	강동구	암사동	2	0	1	0	0	0	0	0	0	0	0	0	0	0	0	0	0	0	0	0	0	0	0	0	0	0	1040000000	1	1	0	0	11	0	0	0	1	11~20	265.5	243.03	3	1	1	0	0	0	0
513	서울특별시	강동구	암사동	2	0	1	0	0	0	0	0	0	0	0	0	0	0	0	0	0	0	0	0	0	0	0	0	0	0	1000000000	1	1	0	0	6	0	1	0	0	1~10	168.6	245.61	4	1	1	0	0	0	0
514	서울특별시	강동구	암사동	2	0	1	0	0	0	0	0	0	0	0	0	0	0	0	0	0	0	0	0	0	0	0	0	0	0	1210000000	2	0	1	0	10	0	0	0	1	11~20	174.1	150.65	4	1	1	0	0	0	0
515	서울특별시	강동구	암사동	2	0	1	0	0	0	0	0	0	0	0	0	0	0	0	0	0	0	0	0	0	0	0	0	0	0	1140000000	3	0	0	1	11	0	0	0	1	15	247.8	322.74	3	1	1	0	0	0	0
516	서울특별시	강동구	암사동	2	0	1	0	0	0	0	0	0	0	0	0	0	0	0	0	0	0	0	0	0	0	0	0	0	0	700000000	2	0	1	0	1	1	0	0	0	1~10	237	197.1	10	1	1	0	0	0	0
517	서울특별시	강동구	암사동	2	0	1	0	0	0	0	0	0	0	0	0	0	0	0	0	0	0	0	0	0	0	0	0	0	0	1490000000	1	1	0	0	6	0	1	0	0	11~20	329	199.26	10	1	1	0	0	0	0
518	서울특별시	강동구	천호동	2	0	1	0	0	0	0	0	0	0	0	0	0	0	0	0	0	0	0	0	0	0	0	0	0	0	848000000	1	1	0	0	1	1	0	0	0	1~10	198	247.59	3	1	1	0	0	0	0
519	서울특별시	강동구	천호동	2	0	1	0	0	0	0	0	0	0	0	0	0	0	0	0	0	0	0	0	0	0	0	0	0	0	850000000	2	0	1	0	4	0	1	0	0	21~30	198	247.59	3	1	1	0	0	0	0
520	서울특별시	강동구	천호동	2	0	1	0	0	0	0	0	0	0	0	0	0	0	0	0	0	0	0	0	0	0	0	0	0	0	450000000	1	1	0	0	2	1	0	0	0	11~20	132	134	3	1	1	0	0	0	0
521	서울특별시	강동구	천호동	2	0	1	0	0	0	0	0	0	0	0	0	0	0	0	0	0	0	0	0	0	0	0	0	0	0	500000000	3	0	0	1	3	1	0	0	0	1~10	180	240.18	3	1	1	0	0	0	0
522	서울특별시	강동구	천호동	2	0	1	0	0	0	0	0	0	0	0	0	0	0	0	0	0	0	0	0	0	0	0	0	0	0	804000000	1	1	0	0	9	0	0	1	0	1~10	131	192.15	3	1	1	0	0	0	0
523	서울특별시	강동구	천호동	2	0	1	0	0	0	0	0	0	0	0	0	0	0	0	0	0	0	0	0	0	0	0	0	0	0	900000000	1	1	0	0	11	0	0	0	1	11~20	167	229.77	3	1	1	0	0	0	0
524	서울특별시	강동구	천호동	2	0	1	0	0	0	0	0	0	0	0	0	0	0	0	0	0	0	0	0	0	0	0	0	0	0	472000000	3	0	0	1	12	0	0	0	1	16	99	155.06	3	1	1	0	0	0	0
525	서울특별시	강동구	천호동	2	0	1	0	0	0	0	0	0	0	0	0	0	0	0	0	0	0	0	0	0	0	0	0	0	0	533000000	1	1	0	0	12	0	0	0	1	11~20	122	149.43	3	4	0	0	0	1	0
526	서울특별시	강동구	천호동	2	0	1	0	0	0	0	0	0	0	0	0	0	0	0	0	0	0	0	0	0	0	0	0	0	0	857500000	2	0	1	0	11	0	0	0	1	21~30	162	216.72	3	4	0	0	0	1	0
527	서울특별시	강동구	천호동	2	0	1	0	0	0	0	0	0	0	0	0	0	0	0	0	0	0	0	0	0	0	0	0	0	0	660000000	3	0	0	1	9	0	0	1	0	17	113	155.37	3	1	1	0	0	0	0
528	서울특별시	강동구	천호동	2	0	1	0	0	0	0	0	0	0	0	0	0	0	0	0	0	0	0	0	0	0	0	0	0	0	558400000	2	0	1	0	6	0	1	0	0	21~30	142	210.6	3	4	0	0	0	1	0
529	서울특별시	강동구	천호동	2	0	1	0	0	0	0	0	0	0	0	0	0	0	0	0	0	0	0	0	0	0	0	0	0	0	401500000	3	0	0	1	3	1	0	0	0	1~10	99	51.27	3	4	0	0	0	1	0
530	서울특별시	강동구	천호동	2	0	1	0	0	0	0	0	0	0	0	0	0	0	0	0	0	0	0	0	0	0	0	0	0	0	200000000	1	1	0	0	10	0	0	0	1	11~20	106	51.6	3	4	0	0	0	1	0
531	서울특별시	강동구	천호동	2	0	1	0	0	0	0	0	0	0	0	0	0	0	0	0	0	0	0	0	0	0	0	0	0	0	378000000	3	0	0	1	3	1	0	0	0	1~10	89	41.85	3	4	0	0	0	1	0
532	서울특별시	강동구	천호동	2	0	1	0	0	0	0	0	0	0	0	0	0	0	0	0	0	0	0	0	0	0	0	0	0	0	645000000	2	0	1	0	10	0	0	0	1	1~10	109	146.46	3	4	0	0	0	1	0
533	서울특별시	강동구	천호동	2	0	1	0	0	0	0	0	0	0	0	0	0	0	0	0	0	0	0	0	0	0	0	0	0	0	1040000000	2	0	1	0	3	1	0	0	0	21~31	222	138.73	3	1	1	0	0	0	0
534	서울특별시	강동구	천호동	2	0	1	0	0	0	0	0	0	0	0	0	0	0	0	0	0	0	0	0	0	0	0	0	0	0	860000000	2	0	1	0	2	1	0	0	0	11~20	133	208.2	3	1	1	0	0	0	0
535	서울특별시	강동구	천호동	2	0	1	0	0	0	0	0	0	0	0	0	0	0	0	0	0	0	0	0	0	0	0	0	0	0	707000000	2	0	1	0	1	1	0	0	0	21~31	133	217.47	3	1	1	0	0	0	0
536	서울특별시	강동구	천호동	2	0	1	0	0	0	0	0	0	0	0	0	0	0	0	0	0	0	0	0	0	0	0	0	0	0	540000000	1	1	0	0	6	0	1	0	0	1~10	119	175.23	3	1	1	0	0	0	0
537	서울특별시	강동구	천호동	2	0	1	0	0	0	0	0	0	0	0	0	0	0	0	0	0	0	0	0	0	0	0	0	0	0	876000000	1	1	0	0	4	0	1	0	0	1~10	178	274.82	3	4	0	0	0	1	0
538	서울특별시	강동구	천호동	2	0	1	0	0	0	0	0	0	0	0	0	0	0	0	0	0	0	0	0	0	0	0	0	0	0	570000000	2	0	1	0	1	1	0	0	0	21~31	119	177.12	3	1	1	0	0	0	0
539	서울특별시	강동구	천호동	2	0	1	0	0	0	0	0	0	0	0	0	0	0	0	0	0	0	0	0	0	0	0	0	0	0	738000000	2	0	1	0	1	1	0	0	0	1~10	122	187.38	3	1	1	0	0	0	0
540	서울특별시	강동구	천호동	2	0	1	0	0	0	0	0	0	0	0	0	0	0	0	0	0	0	0	0	0	0	0	0	0	0	1620000000	2	0	1	0	11	0	0	0	1	21~30	149	105.39	5	1	1	0	0	0	0
541	서울특별시	강동구	천호동	2	0	1	0	0	0	0	0	0	0	0	0	0	0	0	0	0	0	0	0	0	0	0	0	0	0	690000000	1	1	0	0	9	0	0	1	0	11~20	112	171.96	3	4	0	0	0	1	0
542	서울특별시	강동구	천호동	2	0	1	0	0	0	0	0	0	0	0	0	0	0	0	0	0	0	0	0	0	0	0	0	0	0	690000000	1	1	0	0	9	0	0	1	0	11~20	112	177.33	3	4	0	0	0	1	0
543	서울특별시	강동구	천호동	2	0	1	0	0	0	0	0	0	0	0	0	0	0	0	0	0	0	0	0	0	0	0	0	0	0	690000000	1	1	0	0	9	0	0	1	0	11~20	112	176.19	3	4	0	0	0	1	0
544	서울특별시	강동구	천호동	2	0	1	0	0	0	0	0	0	0	0	0	0	0	0	0	0	0	0	0	0	0	0	0	0	0	878000000	1	1	0	0	9	0	0	1	0	21~30	145	213.21	3	4	0	0	0	1	0
545	서울특별시	강동구	천호동	2	0	1	0	0	0	0	0	0	0	0	0	0	0	0	0	0	0	0	0	0	0	0	0	0	0	510000000	1	1	0	0	2	1	0	0	0	21~28	99	155.59	3	4	0	0	0	1	0
546	서울특별시	강동구	천호동	2	0	1	0	0	0	0	0	0	0	0	0	0	0	0	0	0	0	0	0	0	0	0	0	0	0	1150000000	1	1	0	0	9	0	0	1	0	21~30	158	212.67	3	4	0	0	0	1	0
547	서울특별시	강동구	천호동	2	0	1	0	0	0	0	0	0	0	0	0	0	0	0	0	0	0	0	0	0	0	0	0	0	0	765000000	1	1	0	0	5	0	1	0	0	21~31	159	220.23	3	4	0	0	0	1	0
549	서울특별시	강동구	천호동	2	0	1	0	0	0	0	0	0	0	0	0	0	0	0	0	0	0	0	0	0	0	0	0	0	0	1140000000	1	1	0	0	5	0	1	0	0	21~31	112	190.71	5	1	1	0	0	0	0
550	서울특별시	강동구	천호동	2	0	1	0	0	0	0	0	0	0	0	0	0	0	0	0	0	0	0	0	0	0	0	0	0	0	1190000000	2	0	1	0	3	1	0	0	0	11~20	112	190.71	5	1	1	0	0	0	0
551	서울특별시	강동구	천호동	2	0	1	0	0	0	0	0	0	0	0	0	0	0	0	0	0	0	0	0	0	0	0	0	0	0	800000000	3	0	0	1	10	0	0	0	1	8	142	218.16	3	4	0	0	0	1	0
552	서울특별시	강동구	천호동	2	0	1	0	0	0	0	0	0	0	0	0	0	0	0	0	0	0	0	0	0	0	0	0	0	0	1210000000	1	1	0	0	5	0	1	0	0	11~20	216	314.98	3	4	0	0	0	1	0
553	서울특별시	강동구	천호동	2	0	1	0	0	0	0	0	0	0	0	0	0	0	0	0	0	0	0	0	0	0	0	0	0	0	605000000	2	0	1	0	8	0	0	1	0	1~10	122	171.87	3	4	0	0	0	1	0
554	서울특별시	강동구	천호동	2	0	1	0	0	0	0	0	0	0	0	0	0	0	0	0	0	0	0	0	0	0	0	0	0	0	352000000	2	0	1	0	5	0	1	0	0	1~10	106	99.5	3	4	0	0	0	1	0
555	서울특별시	강동구	천호동	2	0	1	0	0	0	0	0	0	0	0	0	0	0	0	0	0	0	0	0	0	0	0	0	0	0	936000000	3	0	0	1	8	0	0	1	0	4	119	179.41	3	1	1	0	0	0	0
556	서울특별시	강동구	천호동	2	0	1	0	0	0	0	0	0	0	0	0	0	0	0	0	0	0	0	0	0	0	0	0	0	0	740000000	3	0	0	1	9	0	0	1	0	18	112	165.39	3	1	1	0	0	0	0
557	서울특별시	강동구	천호동	2	0	1	0	0	0	0	0	0	0	0	0	0	0	0	0	0	0	0	0	0	0	0	0	0	0	770000000	3	0	0	1	9	0	0	1	0	18	116	173.88	3	1	1	0	0	0	0
558	서울특별시	강동구	천호동	2	0	1	0	0	0	0	0	0	0	0	0	0	0	0	0	0	0	0	0	0	0	0	0	0	0	1250000000	3	0	0	1	5	0	1	0	0	4	165	243	3	1	1	0	0	0	0
559	서울특별시	강동구	천호동	2	0	1	0	0	0	0	0	0	0	0	0	0	0	0	0	0	0	0	0	0	0	0	0	0	0	1000000000	3	0	0	1	6	0	1	0	0	9	139	208.14	3	1	1	0	0	0	0
560	서울특별시	강동구	천호동	2	0	1	0	0	0	0	0	0	0	0	0	0	0	0	0	0	0	0	0	0	0	0	0	0	0	880000000	2	0	1	0	6	0	1	0	0	11~20	132	197.67	3	1	1	0	0	0	0
561	서울특별시	강동구	천호동	2	0	1	0	0	0	0	0	0	0	0	0	0	0	0	0	0	0	0	0	0	0	0	0	0	0	1070000000	2	0	1	0	3	1	0	0	0	21~31	169	246.24	3	1	1	0	0	0	0
562	서울특별시	강동구	천호동	2	0	1	0	0	0	0	0	0	0	0	0	0	0	0	0	0	0	0	0	0	0	0	0	0	0	943000000	2	0	1	0	3	1	0	0	0	21~31	152	160.74	3	1	1	0	0	0	0
563	서울특별시	강동구	천호동	2	0	1	0	0	0	0	0	0	0	0	0	0	0	0	0	0	0	0	0	0	0	0	0	0	0	665000000	1	1	0	0	11	0	0	0	1	1~10	102	156.31	3	1	1	0	0	0	0
564	서울특별시	강동구	천호동	2	0	1	0	0	0	0	0	0	0	0	0	0	0	0	0	0	0	0	0	0	0	0	0	0	0	750000000	2	0	1	0	10	0	0	0	1	21~31	169	67.14	3	1	1	0	0	0	0
565	서울특별시	강동구	천호동	2	0	1	0	0	0	0	0	0	0	0	0	0	0	0	0	0	0	0	0	0	0	0	0	0	0	557000000	2	0	1	0	6	0	1	0	0	21~30	112	171.09	3	4	0	0	0	1	0
566	서울특별시	강동구	천호동	2	0	1	0	0	0	0	0	0	0	0	0	0	0	0	0	0	0	0	0	0	0	0	0	0	0	660000000	1	1	0	0	8	0	0	1	0	21~31	146	201.6	3	4	0	0	0	1	0
567	서울특별시	강동구	천호동	2	0	1	0	0	0	0	0	0	0	0	0	0	0	0	0	0	0	0	0	0	0	0	0	0	0	1110000000	3	0	0	1	1	1	0	0	0	21~31	172	114.36	5	4	0	0	0	1	0
568	서울특별시	강동구	천호동	2	0	1	0	0	0	0	0	0	0	0	0	0	0	0	0	0	0	0	0	0	0	0	0	0	0	972000000	3	0	0	1	7	0	0	1	0	23	119	111.01	5	4	0	0	0	1	0
569	서울특별시	강동구	천호동	2	0	1	0	0	0	0	0	0	0	0	0	0	0	0	0	0	0	0	0	0	0	0	0	0	0	1070000000	2	0	1	0	2	1	0	0	0	1~10	192	140	5	4	0	0	0	1	0
570	서울특별시	강동구	천호동	2	0	1	0	0	0	0	0	0	0	0	0	0	0	0	0	0	0	0	0	0	0	0	0	0	0	790000000	3	0	0	1	12	0	0	0	1	30	132	206.18	3	4	0	0	0	1	0
571	서울특별시	강동구	천호동	2	0	1	0	0	0	0	0	0	0	0	0	0	0	0	0	0	0	0	0	0	0	0	0	0	0	600000000	2	0	1	0	2	1	0	0	0	21~28	145	216.96	3	4	0	0	0	1	0
572	서울특별시	강동구	천호동	2	0	1	0	0	0	0	0	0	0	0	0	0	0	0	0	0	0	0	0	0	0	0	0	0	0	660000000	3	0	0	1	8	0	0	1	0	14	126	170.46	3	4	0	0	0	1	0
573	서울특별시	강동구	천호동	2	0	1	0	0	0	0	0	0	0	0	0	0	0	0	0	0	0	0	0	0	0	0	0	0	0	880000000	3	0	0	1	3	1	0	0	0	11~20	174	149.23	3	4	0	0	0	1	0
574	서울특별시	강동구	천호동	2	0	1	0	0	0	0	0	0	0	0	0	0	0	0	0	0	0	0	0	0	0	0	0	0	0	689700000	2	0	1	0	9	0	0	1	0	11~20	114	155.28	3	4	0	0	0	1	0
575	서울특별시	강동구	천호동	2	0	1	0	0	0	0	0	0	0	0	0	0	0	0	0	0	0	0	0	0	0	0	0	0	0	595000000	2	0	1	0	7	0	0	1	0	1~10	143	81.91	3	4	0	0	0	1	0
576	서울특별시	강동구	천호동	2	0	1	0	0	0	0	0	0	0	0	0	0	0	0	0	0	0	0	0	0	0	0	0	0	0	700000000	1	1	0	0	10	0	0	0	1	11~20	132	194.19	3	4	0	0	0	1	0
577	서울특별시	강동구	천호동	2	0	1	0	0	0	0	0	0	0	0	0	0	0	0	0	0	0	0	0	0	0	0	0	0	0	700000000	1	1	0	0	5	0	1	0	0	11~20	125	187.32	3	4	0	0	0	1	0
578	서울특별시	강동구	천호동	2	0	1	0	0	0	0	0	0	0	0	0	0	0	0	0	0	0	0	0	0	0	0	0	0	0	740000000	1	1	0	0	5	0	1	0	0	11~20	127	187.17	3	4	0	0	0	1	0
579	서울특별시	강동구	천호동	2	0	1	0	0	0	0	0	0	0	0	0	0	0	0	0	0	0	0	0	0	0	0	0	0	0	1000000000	3	0	0	1	6	0	1	0	0	13	202	247.02	3	4	0	0	0	1	0
580	서울특별시	강동구	천호동	2	0	1	0	0	0	0	0	0	0	0	0	0	0	0	0	0	0	0	0	0	0	0	0	0	0	479000000	3	0	0	1	6	0	1	0	0	7	99	142.03	3	4	0	0	0	1	0
581	서울특별시	강동구	천호동	2	0	1	0	0	0	0	0	0	0	0	0	0	0	0	0	0	0	0	0	0	0	0	0	0	0	900000000	1	1	0	0	12	0	0	0	1	21~31	139	214.16	3	4	0	0	0	1	0
582	서울특별시	강동구	천호동	2	0	1	0	0	0	0	0	0	0	0	0	0	0	0	0	0	0	0	0	0	0	0	0	0	0	605000000	1	1	0	0	12	0	0	0	1	21~31	109	161.67	3	1	1	0	0	0	0
583	서울특별시	강동구	천호동	2	0	1	0	0	0	0	0	0	0	0	0	0	0	0	0	0	0	0	0	0	0	0	0	0	0	765000000	2	0	1	0	2	1	0	0	0	21~28	132	175.32	3	4	0	0	0	1	0
584	서울특별시	강동구	천호동	2	0	1	0	0	0	0	0	0	0	0	0	0	0	0	0	0	0	0	0	0	0	0	0	0	0	790000000	2	0	1	0	9	0	0	1	0	11~20	126	201.57	3	1	1	0	0	0	0
585	서울특별시	강동구	천호동	2	0	1	0	0	0	0	0	0	0	0	0	0	0	0	0	0	0	0	0	0	0	0	0	0	0	426700000	1	1	0	0	7	0	0	1	0	1~10	83	130.35	3	1	1	0	0	0	0
586	서울특별시	강동구	천호동	2	0	1	0	0	0	0	0	0	0	0	0	0	0	0	0	0	0	0	0	0	0	0	0	0	0	530000000	2	0	1	0	5	0	1	0	0	21~31	86	127.62	3	1	1	0	0	0	0
587	서울특별시	강동구	천호동	2	0	1	0	0	0	0	0	0	0	0	0	0	0	0	0	0	0	0	0	0	0	0	0	0	0	427000000	1	1	0	0	7	0	0	1	0	1~10	83	129.49	3	1	1	0	0	0	0
588	서울특별시	강동구	천호동	2	0	1	0	0	0	0	0	0	0	0	0	0	0	0	0	0	0	0	0	0	0	0	0	0	0	500000000	2	0	1	0	3	1	0	0	0	21~31	102	147.9	3	1	1	0	0	0	0
589	서울특별시	강동구	천호동	2	0	1	0	0	0	0	0	0	0	0	0	0	0	0	0	0	0	0	0	0	0	0	0	0	0	780000000	2	0	1	0	4	0	1	0	0	1~10	129	208.7	3	1	1	0	0	0	0
590	서울특별시	강동구	천호동	2	0	1	0	0	0	0	0	0	0	0	0	0	0	0	0	0	0	0	0	0	0	0	0	0	0	660000000	2	0	1	0	3	1	0	0	0	1~10	132	197.91	3	1	1	0	0	0	0
591	서울특별시	강동구	천호동	2	0	1	0	0	0	0	0	0	0	0	0	0	0	0	0	0	0	0	0	0	0	0	0	0	0	468000000	2	0	1	0	3	1	0	0	0	1~10	99	151.56	3	1	1	0	0	0	0
592	서울특별시	강동구	천호동	2	0	1	0	0	0	0	0	0	0	0	0	0	0	0	0	0	0	0	0	0	0	0	0	0	0	846000000	2	0	1	0	12	0	0	0	1	11~20	155	217.35	3	1	1	0	0	0	0
593	서울특별시	강동구	천호동	2	0	1	0	0	0	0	0	0	0	0	0	0	0	0	0	0	0	0	0	0	0	0	0	0	0	908100000	2	0	1	0	10	0	0	0	1	11~20	158	227.1	3	1	1	0	0	0	0
594	서울특별시	강동구	천호동	2	0	1	0	0	0	0	0	0	0	0	0	0	0	0	0	0	0	0	0	0	0	0	0	0	0	395000000	1	1	0	0	10	0	0	0	1	11~20	100	160.29	3	1	1	0	0	0	0
595	서울특별시	강동구	천호동	2	0	1	0	0	0	0	0	0	0	0	0	0	0	0	0	0	0	0	0	0	0	0	0	0	0	1220000000	2	0	1	0	10	0	0	0	1	11~20	183	247.17	3	1	1	0	0	0	0
596	서울특별시	강동구	천호동	2	0	1	0	0	0	0	0	0	0	0	0	0	0	0	0	0	0	0	0	0	0	0	0	0	0	806000000	2	0	1	0	4	0	1	0	0	1~10	127	190.68	3	1	1	0	0	0	0
597	서울특별시	강동구	천호동	2	0	1	0	0	0	0	0	0	0	0	0	0	0	0	0	0	0	0	0	0	0	0	0	0	0	691000000	2	0	1	0	4	0	1	0	0	1~10	127	180.36	3	1	1	0	0	0	0
598	서울특별시	강동구	천호동	2	0	1	0	0	0	0	0	0	0	0	0	0	0	0	0	0	0	0	0	0	0	0	0	0	0	1010000000	1	1	0	0	5	0	1	0	0	1~10	198	204.69	3	1	1	0	0	0	0
599	서울특별시	강동구	천호동	2	0	1	0	0	0	0	0	0	0	0	0	0	0	0	0	0	0	0	0	0	0	0	0	0	0	677400000	2	0	1	0	8	0	0	1	0	11~20	112	162.72	3	1	1	0	0	0	0
600	서울특별시	강동구	천호동	2	0	1	0	0	0	0	0	0	0	0	0	0	0	0	0	0	0	0	0	0	0	0	0	0	0	735000000	2	0	1	0	8	0	0	1	0	11~20	116	172.98	3	1	1	0	0	0	0
601	서울특별시	강동구	천호동	2	0	1	0	0	0	0	0	0	0	0	0	0	0	0	0	0	0	0	0	0	0	0	0	0	0	646000000	3	0	0	1	10	0	0	0	1	7	126	196.12	3	1	1	0	0	0	0
602	서울특별시	강동구	천호동	2	0	1	0	0	0	0	0	0	0	0	0	0	0	0	0	0	0	0	0	0	0	0	0	0	0	650000000	2	0	1	0	12	0	0	0	1	21~31	109	163.9	3	4	0	0	0	1	0
603	서울특별시	강동구	천호동	2	0	1	0	0	0	0	0	0	0	0	0	0	0	0	0	0	0	0	0	0	0	0	0	0	0	864000000	1	1	0	0	6	0	1	0	0	21~30	185	249.96	3	1	1	0	0	0	0
604	서울특별시	강동구	천호동	2	0	1	0	0	0	0	0	0	0	0	0	0	0	0	0	0	0	0	0	0	0	0	0	0	0	1020000000	3	0	0	1	8	0	0	1	0	14	182	175.11	3	4	0	0	0	1	0
605	서울특별시	강동구	천호동	2	0	1	0	0	0	0	0	0	0	0	0	0	0	0	0	0	0	0	0	0	0	0	0	0	0	1010000000	3	0	0	1	7	0	0	1	0	9	155	243.12	3	4	0	0	0	1	0
606	서울특별시	강동구	천호동	2	0	1	0	0	0	0	0	0	0	0	0	0	0	0	0	0	0	0	0	0	0	0	0	0	0	950000000	3	0	0	1	4	0	1	0	0	1~10	136	217.06	3	4	0	0	0	1	0
607	서울특별시	강동구	천호동	2	0	1	0	0	0	0	0	0	0	0	0	0	0	0	0	0	0	0	0	0	0	0	0	0	0	805000000	2	0	1	0	6	0	1	0	0	1~10	152	226.07	3	4	0	0	0	1	0
608	서울특별시	강동구	천호동	2	0	1	0	0	0	0	0	0	0	0	0	0	0	0	0	0	0	0	0	0	0	0	0	0	0	1120000000	3	0	0	1	11	0	0	0	1	19	186.4	145.75	3	1	1	0	0	0	0
609	서울특별시	강동구	천호동	2	0	1	0	0	0	0	0	0	0	0	0	0	0	0	0	0	0	0	0	0	0	0	0	0	0	800000000	2	0	1	0	11	0	0	0	1	11~20	132	219.28	3	1	1	0	0	0	0
610	서울특별시	강동구	천호동	2	0	1	0	0	0	0	0	0	0	0	0	0	0	0	0	0	0	0	0	0	0	0	0	0	0	600000000	2	0	1	0	3	1	0	0	0	11~20	122	172.62	3	1	1	0	0	0	0
611	서울특별시	강동구	천호동	2	0	1	0	0	0	0	0	0	0	0	0	0	0	0	0	0	0	0	0	0	0	0	0	0	0	160000000	3	0	0	1	3	1	0	0	0	1~10	36	41.65	3	1	1	0	0	0	0
612	서울특별시	강동구	천호동	2	0	1	0	0	0	0	0	0	0	0	0	0	0	0	0	0	0	0	0	0	0	0	0	0	0	295000000	2	0	1	0	8	0	0	1	0	11~20	83	111.6	3	1	1	0	0	0	0
613	서울특별시	강동구	천호동	2	0	1	0	0	0	0	0	0	0	0	0	0	0	0	0	0	0	0	0	0	0	0	0	0	0	828000000	3	0	0	1	11	0	0	0	1	19	119	180.9	3	1	1	0	0	0	0
614	서울특별시	강동구	천호동	2	0	1	0	0	0	0	0	0	0	0	0	0	0	0	0	0	0	0	0	0	0	0	0	0	0	946000000	3	0	0	1	10	0	0	0	1	10	125.1	173.64	3	1	1	0	0	0	0
615	서울특별시	강동구	천호동	2	0	1	0	0	0	0	0	0	0	0	0	0	0	0	0	0	0	0	0	0	0	0	0	0	0	912000000	3	0	0	1	10	0	0	0	1	10	120.6	178.92	3	1	1	0	0	0	0
616	서울특별시	강동구	천호동	2	0	1	0	0	0	0	0	0	0	0	0	0	0	0	0	0	0	0	0	0	0	0	0	0	0	595000000	2	0	1	0	10	0	0	0	1	21~31	110.7	165.9	3	1	1	0	0	0	0
617	서울특별시	강동구	천호동	2	0	1	0	0	0	0	0	0	0	0	0	0	0	0	0	0	0	0	0	0	0	0	0	0	0	513000000	1	1	0	0	2	1	0	0	0	11~20	106.1	160.14	3	1	1	0	0	0	0
618	서울특별시	강동구	천호동	2	0	1	0	0	0	0	0	0	0	0	0	0	0	0	0	0	0	0	0	0	0	0	0	0	0	803000000	1	1	0	0	12	0	0	0	1	1~10	120.7	185.04	3	1	1	0	0	0	0
619	서울특별시	강동구	천호동	2	0	1	0	0	0	0	0	0	0	0	0	0	0	0	0	0	0	0	0	0	0	0	0	0	0	575000000	3	0	0	1	8	0	0	1	0	19	98.4	150.01	3	1	1	0	0	0	0
620	서울특별시	강동구	천호동	2	0	1	0	0	0	0	0	0	0	0	0	0	0	0	0	0	0	0	0	0	0	0	0	0	0	625000000	1	1	0	0	10	0	0	0	1	21~31	115.4	183.97	3	1	1	0	0	0	0
621	서울특별시	강동구	천호동	2	0	1	0	0	0	0	0	0	0	0	0	0	0	0	0	0	0	0	0	0	0	0	0	0	0	988800000	3	0	0	1	7	0	0	1	0	4	136.5	206.46	3	1	1	0	0	0	0
622	서울특별시	강동구	천호동	2	0	1	0	0	0	0	0	0	0	0	0	0	0	0	0	0	0	0	0	0	0	0	0	0	0	998700000	3	0	0	1	7	0	0	1	0	4	140.5	221.19	3	1	1	0	0	0	0
623	서울특별시	강동구	천호동	2	0	1	0	0	0	0	0	0	0	0	0	0	0	0	0	0	0	0	0	0	0	0	0	0	0	733400000	3	0	0	1	7	0	0	1	0	4	103.2	154.68	3	1	1	0	0	0	0
624	서울특별시	강동구	천호동	2	0	1	0	0	0	0	0	0	0	0	0	0	0	0	0	0	0	0	0	0	0	0	0	0	0	760000000	3	0	0	1	12	0	0	0	1	14	97.6	144.45	3	1	1	0	0	0	0
625	서울특별시	강동구	천호동	2	0	1	0	0	0	0	0	0	0	0	0	0	0	0	0	0	0	0	0	0	0	0	0	0	0	839800000	3	0	0	1	12	0	0	0	1	8	107	168.3	3	1	1	0	0	0	0
626	서울특별시	강동구	천호동	2	0	1	0	0	0	0	0	0	0	0	0	0	0	0	0	0	0	0	0	0	0	0	0	0	0	740000000	3	0	0	1	8	0	0	1	0	7	103.1	153.84	3	1	1	0	0	0	0
627	서울특별시	강동구	천호동	2	0	1	0	0	0	0	0	0	0	0	0	0	0	0	0	0	0	0	0	0	0	0	0	0	0	1120000000	2	0	1	0	12	0	0	0	1	21~31	160.5	241.35	3	1	1	0	0	0	0
628	서울특별시	강동구	천호동	2	0	1	0	0	0	0	0	0	0	0	0	0	0	0	0	0	0	0	0	0	0	0	0	0	0	1400000000	2	0	1	0	12	0	0	0	1	11~20	211	97.32	3	1	1	0	0	0	0
629	서울특별시	강동구	천호동	2	0	1	0	0	0	0	0	0	0	0	0	0	0	0	0	0	0	0	0	0	0	0	0	0	0	560000000	2	0	1	0	3	1	0	0	0	11~20	107.9	175.06	3	1	1	0	0	0	0
630	서울특별시	강동구	천호동	2	0	1	0	0	0	0	0	0	0	0	0	0	0	0	0	0	0	0	0	0	0	0	0	0	0	618000000	2	0	1	0	6	0	1	0	0	1~10	108	175.06	3	1	1	0	0	0	0
631	서울특별시	강동구	천호동	2	0	1	0	0	0	0	0	0	0	0	0	0	0	0	0	0	0	0	0	0	0	0	0	0	0	1040000000	2	0	1	0	10	0	0	0	1	1~10	160.6	238.68	3	1	1	0	0	0	0
632	서울특별시	강동구	천호동	2	0	1	0	0	0	0	0	0	0	0	0	0	0	0	0	0	0	0	0	0	0	0	0	0	0	1010000000	2	0	1	0	9	0	0	1	0	11~20	167.2	245.7	3	1	1	0	0	0	0
633	서울특별시	강동구	천호동	2	0	1	0	0	0	0	0	0	0	0	0	0	0	0	0	0	0	0	0	0	0	0	0	0	0	1350000000	3	0	0	1	3	1	0	0	0	11~20	216.2	228.96	3	1	1	0	0	0	0
634	서울특별시	강동구	천호동	2	0	1	0	0	0	0	0	0	0	0	0	0	0	0	0	0	0	0	0	0	0	0	0	0	0	540000000	3	0	0	1	9	0	0	1	0	19	162.4	166.68	3	1	1	0	0	0	0
636	서울특별시	강동구	천호동	2	0	1	0	0	0	0	0	0	0	0	0	0	0	0	0	0	0	0	0	0	0	0	0	0	0	1060000000	1	1	0	0	6	0	1	0	0	1~10	172.5	249.7	4	1	1	0	0	0	0
637	서울특별시	강동구	천호동	2	0	1	0	0	0	0	0	0	0	0	0	0	0	0	0	0	0	0	0	0	0	0	0	0	0	349000000	2	0	1	0	8	0	0	1	0	21~31	74.3	45.16	3	1	1	0	0	0	0
638	서울특별시	강동구	천호동	2	0	1	0	0	0	0	0	0	0	0	0	0	0	0	0	0	0	0	0	0	0	0	0	0	0	587100000	1	1	0	0	10	0	0	0	1	11~20	97.6	145.53	3	1	1	0	0	0	0
639	서울특별시	강동구	천호동	2	0	1	0	0	0	0	0	0	0	0	0	0	0	0	0	0	0	0	0	0	0	0	0	0	0	801000000	1	1	0	0	10	0	0	0	1	11~20	132.2	196.17	3	1	1	0	0	0	0
640	서울특별시	강동구	천호동	2	0	1	0	0	0	0	0	0	0	0	0	0	0	0	0	0	0	0	0	0	0	0	0	0	0	800000000	1	1	0	0	8	0	0	1	0	21~31	146.4	219.36	3	1	1	0	0	0	0
641	서울특별시	강동구	천호동	2	0	1	0	0	0	0	0	0	0	0	0	0	0	0	0	0	0	0	0	0	0	0	0	0	0	809600000	3	0	0	1	6	0	1	0	0	14	121.8	182.31	4	1	1	0	0	0	0
642	서울특별시	강동구	천호동	2	0	1	0	0	0	0	0	0	0	0	0	0	0	0	0	0	0	0	0	0	0	0	0	0	0	685000000	3	0	0	1	6	0	1	0	0	14	107.5	154.26	4	1	1	0	0	0	0
643	서울특별시	강동구	천호동	2	0	1	0	0	0	0	0	0	0	0	0	0	0	0	0	0	0	0	0	0	0	0	0	0	0	685000000	1	1	0	0	7	0	0	1	0	1~10	130.8	198.37	3	1	1	0	0	0	0
645	서울특별시	강동구	천호동	2	0	1	0	0	0	0	0	0	0	0	0	0	0	0	0	0	0	0	0	0	0	0	0	0	0	736000000	2	0	1	0	2	1	0	0	0	1~10	104.8	156.72	3	1	1	0	0	0	0
646	서울특별시	강동구	천호동	2	0	1	0	0	0	0	0	0	0	0	0	0	0	0	0	0	0	0	0	0	0	0	0	0	0	640000000	3	0	0	1	5	0	1	0	0	30	108	160.92	3	1	1	0	0	0	0
647	서울특별시	강동구	천호동	2	0	1	0	0	0	0	0	0	0	0	0	0	0	0	0	0	0	0	0	0	0	0	0	0	0	800000000	2	0	1	0	7	0	0	1	0	1~10	121.4	180.72	3	1	1	0	0	0	0
648	서울특별시	강동구	천호동	2	0	1	0	0	0	0	0	0	0	0	0	0	0	0	0	0	0	0	0	0	0	0	0	0	0	763400000	2	0	1	0	7	0	0	1	0	1~10	114.8	171.99	3	1	1	0	0	0	0
649	서울특별시	강동구	천호동	2	0	1	0	0	0	0	0	0	0	0	0	0	0	0	0	0	0	0	0	0	0	0	0	0	0	950000000	2	0	1	0	3	1	0	0	0	21~31	178.8	255	3	1	1	0	0	0	0
650	서울특별시	강동구	천호동	2	0	1	0	0	0	0	0	0	0	0	0	0	0	0	0	0	0	0	0	0	0	0	0	0	0	1020000000	2	0	1	0	2	1	0	0	0	11~20	197.1	183.12	3	1	1	0	0	0	0
651	서울특별시	강동구	천호동	2	0	1	0	0	0	0	0	0	0	0	0	0	0	0	0	0	0	0	0	0	0	0	0	0	0	900000000	2	0	1	0	2	1	0	0	0	11~20	178.4	179.42	3	1	1	0	0	0	0
652	서울특별시	강동구	천호동	2	0	1	0	0	0	0	0	0	0	0	0	0	0	0	0	0	0	0	0	0	0	0	0	0	0	607000000	2	0	1	0	2	1	0	0	0	21~28	87.2	129.78	4	1	1	0	0	0	0
653	서울특별시	강동구	천호동	2	0	1	0	0	0	0	0	0	0	0	0	0	0	0	0	0	0	0	0	0	0	0	0	0	0	751000000	2	0	1	0	2	1	0	0	0	21~28	95.7	148.36	4	1	1	0	0	0	0
654	서울특별시	강동구	천호동	2	0	1	0	0	0	0	0	0	0	0	0	0	0	0	0	0	0	0	0	0	0	0	0	0	0	655000000	2	0	1	0	2	1	0	0	0	21~28	116.7	171.72	4	1	1	0	0	0	0
655	서울특별시	강동구	천호동	2	0	1	0	0	0	0	0	0	0	0	0	0	0	0	0	0	0	0	0	0	0	0	0	0	0	620000000	2	0	1	0	8	0	0	1	0	21~31	111.3	53.95	3	1	1	0	0	0	0
656	서울특별시	강동구	천호동	2	0	1	0	0	0	0	0	0	0	0	0	0	0	0	0	0	0	0	0	0	0	0	0	0	0	1120000000	2	0	1	0	4	0	1	0	0	1~10	212.9	158.91	3	1	1	0	0	0	0
657	서울특별시	강동구	천호동	2	0	1	0	0	0	0	0	0	0	0	0	0	0	0	0	0	0	0	0	0	0	0	0	0	0	920000000	3	0	0	1	4	0	1	0	0	12	153.6	237.72	3	1	1	0	0	0	0
658	서울특별시	강동구	천호동	2	0	1	0	0	0	0	0	0	0	0	0	0	0	0	0	0	0	0	0	0	0	0	0	0	0	878000000	1	1	0	0	3	1	0	0	0	11~20	153.3	236.7	3	1	1	0	0	0	0
659	서울특별시	강동구	천호동	2	0	1	0	0	0	0	0	0	0	0	0	0	0	0	0	0	0	0	0	0	0	0	0	0	0	895000000	2	0	1	0	10	0	0	0	1	1~10	167	244.29	3	1	1	0	0	0	0
660	서울특별시	강동구	천호동	2	0	1	0	0	0	0	0	0	0	0	0	0	0	0	0	0	0	0	0	0	0	0	0	0	0	850000000	2	0	1	0	11	0	0	0	1	21~30	100	148.95	3	1	1	0	0	0	0
661	서울특별시	강동구	천호동	2	0	1	0	0	0	0	0	0	0	0	0	0	0	0	0	0	0	0	0	0	0	0	0	0	0	475500000	2	0	1	0	3	1	0	0	0	11~20	105	119.51	3	1	1	0	0	0	0
662	서울특별시	강동구	천호동	2	0	1	0	0	0	0	0	0	0	0	0	0	0	0	0	0	0	0	0	0	0	0	0	0	0	541000000	1	1	0	0	8	0	0	1	0	1~10	90.5	127.41	3	1	1	0	0	0	0
663	서울특별시	강동구	천호동	2	0	1	0	0	0	0	0	0	0	0	0	0	0	0	0	0	0	0	0	0	0	0	0	0	0	500000000	2	0	1	0	4	0	1	0	0	21~30	124	178.34	3	1	1	0	0	0	0
664	서울특별시	강동구	천호동	2	0	1	0	0	0	0	0	0	0	0	0	0	0	0	0	0	0	0	0	0	0	0	0	0	0	533300000	3	0	0	1	12	0	0	0	1	27	101.7	151.39	3	1	1	0	0	0	0
665	서울특별시	강동구	천호동	2	0	1	0	0	0	0	0	0	0	0	0	0	0	0	0	0	0	0	0	0	0	0	0	0	0	500000000	1	1	0	0	7	0	0	1	0	21~31	98.1	147	3	1	1	0	0	0	0
666	서울특별시	강동구	천호동	2	0	1	0	0	0	0	0	0	0	0	0	0	0	0	0	0	0	0	0	0	0	0	0	0	0	662000000	2	0	1	0	10	0	0	0	1	1~10	111.5	165.15	3	1	1	0	0	0	0
667	서울특별시	강동구	천호동	2	0	1	0	0	0	0	0	0	0	0	0	0	0	0	0	0	0	0	0	0	0	0	0	0	0	945000000	2	0	1	0	11	0	0	0	1	11~20	115.6	173.16	3	1	1	0	0	0	0
668	서울특별시	강동구	천호동	2	0	1	0	0	0	0	0	0	0	0	0	0	0	0	0	0	0	0	0	0	0	0	0	0	0	1190000000	3	0	0	1	5	0	1	0	0	10	174.9	247.49	3	1	1	0	0	0	0
669	서울특별시	강동구	천호동	2	0	1	0	0	0	0	0	0	0	0	0	0	0	0	0	0	0	0	0	0	0	0	0	0	0	1140000000	2	0	1	0	8	0	0	1	0	11~20	189.2	247.32	3	1	1	0	0	0	0
670	서울특별시	강동구	천호동	2	0	1	0	0	0	0	0	0	0	0	0	0	0	0	0	0	0	0	0	0	0	0	0	0	0	920000000	1	1	0	0	8	0	0	1	0	21~31	181.9	93	3	1	1	0	0	0	0
671	서울특별시	강동구	천호동	2	0	1	0	0	0	0	0	0	0	0	0	0	0	0	0	0	0	0	0	0	0	0	0	0	0	800000000	1	1	0	0	6	0	1	0	0	1~10	149.8	223.2	4	1	1	0	0	0	0
672	서울특별시	강동구	천호동	2	0	1	0	0	0	0	0	0	0	0	0	0	0	0	0	0	0	0	0	0	0	0	0	0	0	875000000	3	0	0	1	4	0	1	0	0	21~30	149.8	223.2	4	1	1	0	0	0	0
673	서울특별시	강동구	천호동	2	0	1	0	0	0	0	0	0	0	0	0	0	0	0	0	0	0	0	0	0	0	0	0	0	0	393000000	1	1	0	0	10	0	0	0	1	11~20	89.8	104.57	4	1	1	0	0	0	0
674	서울특별시	강동구	천호동	2	0	1	0	0	0	0	0	0	0	0	0	0	0	0	0	0	0	0	0	0	0	0	0	0	0	830000000	1	1	0	0	7	0	0	1	0	21~31	168.8	236.79	3	4	0	0	0	1	0
675	서울특별시	강동구	천호동	2	0	1	0	0	0	0	0	0	0	0	0	0	0	0	0	0	0	0	0	0	0	0	0	0	0	1180000000	3	0	0	1	9	0	0	1	0	2	170.4	165.39	3	1	1	0	0	0	0
676	서울특별시	강동구	천호동	2	0	1	0	0	0	0	0	0	0	0	0	0	0	0	0	0	0	0	0	0	0	0	0	0	0	1350000000	2	0	1	0	5	0	1	0	0	21~31	175.8	249.54	3	1	1	0	0	0	0
677	서울특별시	강동구	천호동	2	0	1	0	0	0	0	0	0	0	0	0	0	0	0	0	0	0	0	0	0	0	0	0	0	0	1320000000	2	0	1	0	5	0	1	0	0	21~31	179.6	247.05	3	1	1	0	0	0	0
678	서울특별시	강동구	천호동	2	0	1	0	0	0	0	0	0	0	0	0	0	0	0	0	0	0	0	0	0	0	0	0	0	0	1580000000	1	1	0	0	9	0	0	1	0	1~10	201	186.87	3	1	1	0	0	0	0
679	서울특별시	강동구	천호동	2	0	1	0	0	0	0	0	0	0	0	0	0	0	0	0	0	0	0	0	0	0	0	0	0	0	1400000000	1	1	0	0	9	0	0	1	0	1~10	205.7	165.62	3	1	1	0	0	0	0
680	서울특별시	강동구	천호동	2	0	1	0	0	0	0	0	0	0	0	0	0	0	0	0	0	0	0	0	0	0	0	0	0	0	750000000	2	0	1	0	7	0	0	1	0	1~10	158.5	237.6	3	1	1	0	0	0	0
681	서울특별시	강동구	천호동	2	0	1	0	0	0	0	0	0	0	0	0	0	0	0	0	0	0	0	0	0	0	0	0	0	0	430000000	2	0	1	0	6	0	1	0	0	11~20	73	77.22	3	1	1	0	0	0	0
682	서울특별시	강동구	천호동	2	0	1	0	0	0	0	0	0	0	0	0	0	0	0	0	0	0	0	0	0	0	0	0	0	0	440000000	3	0	0	1	1	1	0	0	0	21~31	73	77.22	3	1	1	0	0	0	0
683	서울특별시	강동구	천호동	2	0	1	0	0	0	0	0	0	0	0	0	0	0	0	0	0	0	0	0	0	0	0	0	0	0	640000000	2	0	1	0	3	1	0	0	0	1~10	121	184.57	3	1	1	0	0	0	0
684	서울특별시	강동구	천호동	2	0	1	0	0	0	0	0	0	0	0	0	0	0	0	0	0	0	0	0	0	0	0	0	0	0	606000000	1	1	0	0	6	0	1	0	0	11~20	110	174.07	3	1	1	0	0	0	0
685	서울특별시	강동구	천호동	2	0	1	0	0	0	0	0	0	0	0	0	0	0	0	0	0	0	0	0	0	0	0	0	0	0	997700000	2	0	1	0	6	0	1	0	0	21~30	152	82.67	3	1	1	0	0	0	0
686	서울특별시	강동구	천호동	2	0	1	0	0	0	0	0	0	0	0	0	0	0	0	0	0	0	0	0	0	0	0	0	0	0	1020000000	2	0	1	0	6	0	1	0	0	21~30	155	232.02	3	1	1	0	0	0	0
687	서울특별시	강동구	천호동	2	0	1	0	0	0	0	0	0	0	0	0	0	0	0	0	0	0	0	0	0	0	0	0	0	0	825000000	2	0	1	0	4	0	1	0	0	11~20	152	227.76	3	1	1	0	0	0	0
688	서울특별시	강동구	천호동	2	0	1	0	0	0	0	0	0	0	0	0	0	0	0	0	0	0	0	0	0	0	0	0	0	0	350000000	1	1	0	0	1	1	0	0	0	11~20	116	148.48	3	1	1	0	0	0	0
689	서울특별시	강동구	천호동	2	0	1	0	0	0	0	0	0	0	0	0	0	0	0	0	0	0	0	0	0	0	0	0	0	0	385000000	3	0	0	1	2	1	0	0	0	1~10	99	133.38	3	1	1	0	0	0	0
690	서울특별시	강동구	천호동	2	0	1	0	0	0	0	0	0	0	0	0	0	0	0	0	0	0	0	0	0	0	0	0	0	0	780000000	2	0	1	0	5	0	1	0	0	21~31	155	222.84	3	1	1	0	0	0	0
691	서울특별시	강동구	천호동	2	0	1	0	0	0	0	0	0	0	0	0	0	0	0	0	0	0	0	0	0	0	0	0	0	0	970000000	2	0	1	0	10	0	0	0	1	21~31	155	225.7	3	1	1	0	0	0	0
692	서울특별시	강동구	천호동	2	0	1	0	0	0	0	0	0	0	0	0	0	0	0	0	0	0	0	0	0	0	0	0	0	0	511500000	1	1	0	0	7	0	0	1	0	11~20	89	121.2	3	1	1	0	0	0	0
693	서울특별시	강동구	천호동	2	0	1	0	0	0	0	0	0	0	0	0	0	0	0	0	0	0	0	0	0	0	0	0	0	0	325000000	1	1	0	0	6	0	1	0	0	11~20	83	46.02	3	1	1	0	0	0	0
694	서울특별시	강동구	천호동	2	0	1	0	0	0	0	0	0	0	0	0	0	0	0	0	0	0	0	0	0	0	0	0	0	0	405000000	2	0	1	0	5	0	1	0	0	11~20	89	138.33	3	1	1	0	0	0	0
695	서울특별시	강동구	천호동	2	0	1	0	0	0	0	0	0	0	0	0	0	0	0	0	0	0	0	0	0	0	0	0	0	0	1050000000	3	0	0	1	9	0	0	1	0	18	136	211.62	3	1	1	0	0	0	0
696	서울특별시	강동구	천호동	2	0	1	0	0	0	0	0	0	0	0	0	0	0	0	0	0	0	0	0	0	0	0	0	0	0	850000000	3	0	0	1	8	0	0	1	0	30	136	109.22	3	1	1	0	0	0	0
697	서울특별시	강동구	천호동	2	0	1	0	0	0	0	0	0	0	0	0	0	0	0	0	0	0	0	0	0	0	0	0	0	0	711400000	3	0	0	1	8	0	0	1	0	30	112	164.64	3	1	1	0	0	0	0
698	서울특별시	강동구	천호동	2	0	1	0	0	0	0	0	0	0	0	0	0	0	0	0	0	0	0	0	0	0	0	0	0	0	835000000	2	0	1	0	3	1	0	0	0	1~10	146	214.38	3	1	1	0	0	0	0
699	서울특별시	강동구	천호동	2	0	1	0	0	0	0	0	0	0	0	0	0	0	0	0	0	0	0	0	0	0	0	0	0	0	320000000	1	1	0	0	10	0	0	0	1	21~31	89	131.46	3	1	1	0	0	0	0
700	서울특별시	강동구	천호동	2	0	1	0	0	0	0	0	0	0	0	0	0	0	0	0	0	0	0	0	0	0	0	0	0	0	336000000	1	1	0	0	10	0	0	0	1	21~31	93	60.17	3	1	1	0	0	0	0
701	서울특별시	강동구	천호동	2	0	1	0	0	0	0	0	0	0	0	0	0	0	0	0	0	0	0	0	0	0	0	0	0	0	458200000	3	0	0	1	12	0	0	0	1	6	96	130.29	3	1	1	0	0	0	0
702	서울특별시	강동구	천호동	2	0	1	0	0	0	0	0	0	0	0	0	0	0	0	0	0	0	0	0	0	0	0	0	0	0	895000000	2	0	1	0	9	0	0	1	0	21~30	132	203.81	3	1	1	0	0	0	0
703	서울특별시	강동구	천호동	2	0	1	0	0	0	0	0	0	0	0	0	0	0	0	0	0	0	0	0	0	0	0	0	0	0	820000000	3	0	0	1	8	0	0	1	0	6	132	180.75	3	1	1	0	0	0	0
704	서울특별시	강동구	천호동	2	0	1	0	0	0	0	0	0	0	0	0	0	0	0	0	0	0	0	0	0	0	0	0	0	0	1070000000	3	0	0	1	6	0	1	0	0	25	119	190.36	3	1	1	0	0	0	0
705	서울특별시	강동구	천호동	2	0	1	0	0	0	0	0	0	0	0	0	0	0	0	0	0	0	0	0	0	0	0	0	0	0	841000000	3	0	0	1	6	0	1	0	0	25	139	200.44	3	1	1	0	0	0	0
706	서울특별시	강동구	천호동	2	0	1	0	0	0	0	0	0	0	0	0	0	0	0	0	0	0	0	0	0	0	0	0	0	0	869100000	3	0	0	1	8	0	0	1	0	6	142	201.71	3	1	1	0	0	0	0
707	서울특별시	강동구	천호동	2	0	1	0	0	0	0	0	0	0	0	0	0	0	0	0	0	0	0	0	0	0	0	0	0	0	628900000	3	0	0	1	7	0	0	1	0	31	99	139.05	3	1	1	0	0	0	0
708	서울특별시	강동구	천호동	2	0	1	0	0	0	0	0	0	0	0	0	0	0	0	0	0	0	0	0	0	0	0	0	0	0	800000000	2	0	1	0	8	0	0	1	0	21~31	161	180.9	3	1	1	0	0	0	0
709	서울특별시	강동구	천호동	2	0	1	0	0	0	0	0	0	0	0	0	0	0	0	0	0	0	0	0	0	0	0	0	0	0	1270000000	3	0	0	1	7	0	0	1	0	5	161	180.9	3	1	1	0	0	0	0
710	서울특별시	강동구	천호동	2	0	1	0	0	0	0	0	0	0	0	0	0	0	0	0	0	0	0	0	0	0	0	0	0	0	789200000	3	0	0	1	7	0	0	1	0	29	112	152.7	3	1	1	0	0	0	0
711	서울특별시	강동구	천호동	2	0	1	0	0	0	0	0	0	0	0	0	0	0	0	0	0	0	0	0	0	0	0	0	0	0	1410000000	2	0	1	0	3	1	0	0	0	11~20	199	294.33	3	1	1	0	0	0	0
712	서울특별시	강동구	천호동	2	0	1	0	0	0	0	0	0	0	0	0	0	0	0	0	0	0	0	0	0	0	0	0	0	0	758600000	1	1	0	0	12	0	0	0	1	1~10	104	153.5	3	1	1	0	0	0	0
713	서울특별시	강동구	천호동	2	0	1	0	0	0	0	0	0	0	0	0	0	0	0	0	0	0	0	0	0	0	0	0	0	0	880600000	3	0	0	1	8	0	0	1	0	6	112	152.7	3	1	1	0	0	0	0
714	서울특별시	강동구	천호동	2	0	1	0	0	0	0	0	0	0	0	0	0	0	0	0	0	0	0	0	0	0	0	0	0	0	630000000	1	1	0	0	12	0	0	0	1	1~10	100	148.79	3	1	1	0	0	0	0
715	서울특별시	강동구	천호동	2	0	1	0	0	0	0	0	0	0	0	0	0	0	0	0	0	0	0	0	0	0	0	0	0	0	820000000	2	0	1	0	9	0	0	1	0	21~30	139	204.36	3	1	1	0	0	0	0
716	서울특별시	강동구	천호동	2	0	1	0	0	0	0	0	0	0	0	0	0	0	0	0	0	0	0	0	0	0	0	0	0	0	642500000	2	0	1	0	5	0	1	0	0	11~20	85	137.43	3	1	1	0	0	0	0
717	서울특별시	강동구	천호동	2	0	1	0	0	0	0	0	0	0	0	0	0	0	0	0	0	0	0	0	0	0	0	0	0	0	706000000	2	0	1	0	5	0	1	0	0	21~31	104	146.97	3	1	1	0	0	0	0
718	서울특별시	강동구	천호동	2	0	1	0	0	0	0	0	0	0	0	0	0	0	0	0	0	0	0	0	0	0	0	0	0	0	762000000	2	0	1	0	5	0	1	0	0	21~31	106	151.29	3	1	1	0	0	0	0
719	서울특별시	강동구	천호동	2	0	1	0	0	0	0	0	0	0	0	0	0	0	0	0	0	0	0	0	0	0	0	0	0	0	485000000	2	0	1	0	5	0	1	0	0	21~31	89	43.01	3	1	1	0	0	0	0
720	서울특별시	강동구	천호동	2	0	1	0	0	0	0	0	0	0	0	0	0	0	0	0	0	0	0	0	0	0	0	0	0	0	505600000	2	0	1	0	5	0	1	0	0	11~20	89	131.88	3	1	1	0	0	0	0
721	서울특별시	강동구	천호동	2	0	1	0	0	0	0	0	0	0	0	0	0	0	0	0	0	0	0	0	0	0	0	0	0	0	600000000	3	0	0	1	7	0	0	1	0	16	139	124.66	3	4	0	0	0	1	0
722	서울특별시	강동구	천호동	2	0	1	0	0	0	0	0	0	0	0	0	0	0	0	0	0	0	0	0	0	0	0	0	0	0	735000000	1	1	0	0	9	0	0	1	0	11~20	162	232.8	3	1	1	0	0	0	0
723	서울특별시	강동구	천호동	2	0	1	0	0	0	0	0	0	0	0	0	0	0	0	0	0	0	0	0	0	0	0	0	0	0	558000000	1	1	0	0	12	0	0	0	1	1~10	126	184.77	3	1	1	0	0	0	0
725	서울특별시	강동구	천호동	2	0	1	0	0	0	0	0	0	0	0	0	0	0	0	0	0	0	0	0	0	0	0	0	0	0	638800000	2	0	1	0	9	0	0	1	0	11~20	96	131.28	3	1	1	0	0	0	0
726	서울특별시	강동구	천호동	2	0	1	0	0	0	0	0	0	0	0	0	0	0	0	0	0	0	0	0	0	0	0	0	0	0	580000000	1	1	0	0	7	0	0	1	0	1~10	106	138.04	1	1	1	0	0	0	0
727	서울특별시	강동구	천호동	2	0	1	0	0	0	0	0	0	0	0	0	0	0	0	0	0	0	0	0	0	0	0	0	0	0	632200000	3	0	0	1	9	0	0	1	0	23	122	73.62	4	1	1	0	0	0	0
728	서울특별시	강동구	천호동	2	0	1	0	0	0	0	0	0	0	0	0	0	0	0	0	0	0	0	0	0	0	0	0	0	0	793900000	2	0	1	0	11	0	0	0	1	1~10	159	79.43	4	1	1	0	0	0	0
729	서울특별시	강동구	천호동	2	0	1	0	0	0	0	0	0	0	0	0	0	0	0	0	0	0	0	0	0	0	0	0	0	0	671700000	2	0	1	0	11	0	0	0	1	1~10	129	81.06	4	1	1	0	0	0	0
730	서울특별시	강동구	천호동	2	0	1	0	0	0	0	0	0	0	0	0	0	0	0	0	0	0	0	0	0	0	0	0	0	0	908700000	2	0	1	0	11	0	0	0	1	1~10	169	249.02	4	1	1	0	0	0	0
731	서울특별시	강동구	천호동	2	0	1	0	0	0	0	0	0	0	0	0	0	0	0	0	0	0	0	0	0	0	0	0	0	0	592000000	2	0	1	0	6	0	1	0	0	21~30	109	60.07	4	1	1	0	0	0	0
732	서울특별시	강동구	천호동	2	0	1	0	0	0	0	0	0	0	0	0	0	0	0	0	0	0	0	0	0	0	0	0	0	0	599000000	2	0	1	0	8	0	0	1	0	11~20	109	100.43	4	1	1	0	0	0	0
733	서울특별시	강동구	천호동	2	0	1	0	0	0	0	0	0	0	0	0	0	0	0	0	0	0	0	0	0	0	0	0	0	0	806000000	2	0	1	0	11	0	0	0	1	1~10	152	135.17	4	1	1	0	0	0	0
734	서울특별시	강동구	천호동	2	0	1	0	0	0	0	0	0	0	0	0	0	0	0	0	0	0	0	0	0	0	0	0	0	0	645000000	1	1	0	0	7	0	0	1	0	11~20	123	175.59	3	1	1	0	0	0	0
735	서울특별시	강동구	천호동	2	0	1	0	0	0	0	0	0	0	0	0	0	0	0	0	0	0	0	0	0	0	0	0	0	0	576000000	1	1	0	0	5	0	1	0	0	1~10	106	158.67	3	1	1	0	0	0	0
736	서울특별시	강동구	천호동	2	0	1	0	0	0	0	0	0	0	0	0	0	0	0	0	0	0	0	0	0	0	0	0	0	0	600000000	2	0	1	0	10	0	0	0	1	11~20	96	141.84	3	1	1	0	0	0	0
737	서울특별시	강동구	천호동	2	0	1	0	0	0	0	0	0	0	0	0	0	0	0	0	0	0	0	0	0	0	0	0	0	0	800000000	3	0	0	1	11	0	0	0	1	26	95	139.92	3	1	1	0	0	0	0
738	서울특별시	강동구	천호동	2	0	1	0	0	0	0	0	0	0	0	0	0	0	0	0	0	0	0	0	0	0	0	0	0	0	900000000	1	1	0	0	8	0	0	1	0	11~20	165.3	248.52	3	1	1	0	0	0	0
739	서울특별시	강동구	천호동	2	0	1	0	0	0	0	0	0	0	0	0	0	0	0	0	0	0	0	0	0	0	0	0	0	0	1380000000	3	0	0	1	9	0	0	1	0	23	231	246.94	4	1	1	0	0	0	0
740	서울특별시	강동구	천호동	2	0	1	0	0	0	0	0	0	0	0	0	0	0	0	0	0	0	0	0	0	0	0	0	0	0	408400000	3	0	0	1	9	0	0	1	0	23	76	37.59	4	1	1	0	0	0	0
741	서울특별시	강동구	천호동	2	0	1	0	0	0	0	0	0	0	0	0	0	0	0	0	0	0	0	0	0	0	0	0	0	0	638700000	2	0	1	0	11	0	0	0	1	1~10	106	107.56	4	1	1	0	0	0	0
742	서울특별시	강동구	천호동	2	0	1	0	0	0	0	0	0	0	0	0	0	0	0	0	0	0	0	0	0	0	0	0	0	0	1000000000	1	1	0	0	3	1	0	0	0	21~31	83	53.52	6	1	1	0	0	0	0
743	서울특별시	강동구	천호동	2	0	1	0	0	0	0	0	0	0	0	0	0	0	0	0	0	0	0	0	0	0	0	0	0	0	816000000	1	1	0	0	5	0	1	0	0	21~31	159	135.15	4	1	1	0	0	0	0
744	서울특별시	강동구	천호동	2	0	1	0	0	0	0	0	0	0	0	0	0	0	0	0	0	0	0	0	0	0	0	0	0	0	860000000	1	1	0	0	9	0	0	1	0	21~30	142	217.26	4	1	1	0	0	0	0
745	서울특별시	강동구	천호동	2	0	1	0	0	0	0	0	0	0	0	0	0	0	0	0	0	0	0	0	0	0	0	0	0	0	595000000	1	1	0	0	6	0	1	0	0	11~20	112	80.73	4	1	1	0	0	0	0
746	서울특별시	강동구	천호동	2	0	1	0	0	0	0	0	0	0	0	0	0	0	0	0	0	0	0	0	0	0	0	0	0	0	860000000	2	0	1	0	3	1	0	0	0	1~10	152	103.05	4	1	1	0	0	0	0
747	서울특별시	강동구	천호동	2	0	1	0	0	0	0	0	0	0	0	0	0	0	0	0	0	0	0	0	0	0	0	0	0	0	784000000	2	0	1	0	3	1	0	0	0	11~20	146	72.93	4	1	1	0	0	0	0
748	서울특별시	강동구	천호동	2	0	1	0	0	0	0	0	0	0	0	0	0	0	0	0	0	0	0	0	0	0	0	0	0	0	630000000	1	1	0	0	7	0	0	1	0	11~20	139	149.7	4	1	1	0	0	0	0
749	서울특별시	강동구	천호동	2	0	1	0	0	0	0	0	0	0	0	0	0	0	0	0	0	0	0	0	0	0	0	0	0	0	740000000	1	1	0	0	7	0	0	1	0	11~20	129	199.5	4	1	1	0	0	0	0
750	서울특별시	강동구	천호동	2	0	1	0	0	0	0	0	0	0	0	0	0	0	0	0	0	0	0	0	0	0	0	0	0	0	1110000000	3	0	0	1	6	0	1	0	0	28	172	247.29	4	1	1	0	0	0	0
751	서울특별시	강동구	천호동	2	0	1	0	0	0	0	0	0	0	0	0	0	0	0	0	0	0	0	0	0	0	0	0	0	0	380000000	3	0	0	1	5	0	1	0	0	28	83	39.11	4	1	1	0	0	0	0
752	서울특별시	강동구	천호동	2	0	1	0	0	0	0	0	0	0	0	0	0	0	0	0	0	0	0	0	0	0	0	0	0	0	743400000	2	0	1	0	5	0	1	0	0	11~20	117	185.15	4	1	1	0	0	0	0
753	서울특별시	강동구	천호동	2	0	1	0	0	0	0	0	0	0	0	0	0	0	0	0	0	0	0	0	0	0	0	0	0	0	780000000	2	0	1	0	3	1	0	0	0	21~31	132	126.61	4	1	1	0	0	0	0
754	서울특별시	강동구	천호동	2	0	1	0	0	0	0	0	0	0	0	0	0	0	0	0	0	0	0	0	0	0	0	0	0	0	495000000	2	0	1	0	2	1	0	0	0	1~10	99	33.06	4	1	1	0	0	0	0
755	서울특별시	강동구	천호동	2	0	1	0	0	0	0	0	0	0	0	0	0	0	0	0	0	0	0	0	0	0	0	0	0	0	1000000000	1	1	0	0	12	0	0	0	1	11~20	154	165.92	4	1	1	0	0	0	0
756	서울특별시	강동구	천호동	2	0	1	0	0	0	0	0	0	0	0	0	0	0	0	0	0	0	0	0	0	0	0	0	0	0	900000000	3	0	0	1	2	1	0	0	0	11~20	169	247.05	4	1	1	0	0	0	0
757	서울특별시	강동구	천호동	2	0	1	0	0	0	0	0	0	0	0	0	0	0	0	0	0	0	0	0	0	0	0	0	0	0	390000000	1	1	0	0	4	0	1	0	0	11~20	82	98.88	4	1	1	0	0	0	0
758	서울특별시	강동구	천호동	2	0	1	0	0	0	0	0	0	0	0	0	0	0	0	0	0	0	0	0	0	0	0	0	0	0	898000000	1	1	0	0	11	0	0	0	1	1~10	177	245.07	4	1	1	0	0	0	0
759	서울특별시	강동구	천호동	2	0	1	0	0	0	0	0	0	0	0	0	0	0	0	0	0	0	0	0	0	0	0	0	0	0	707000000	2	0	1	0	3	1	0	0	0	21~31	130	157.5	3	4	0	0	0	1	0
760	서울특별시	강동구	천호동	2	0	1	0	0	0	0	0	0	0	0	0	0	0	0	0	0	0	0	0	0	0	0	0	0	0	480000000	2	0	1	0	1	1	0	0	0	1~10	105.14	173.7	3	4	0	0	0	1	0
762	서울특별시	강동구	천호동	2	0	1	0	0	0	0	0	0	0	0	0	0	0	0	0	0	0	0	0	0	0	0	0	0	0	590000000	2	0	1	0	3	1	0	0	0	11~20	169	74.69	3	4	0	0	0	1	0
763	서울특별시	강동구	천호동	2	0	1	0	0	0	0	0	0	0	0	0	0	0	0	0	0	0	0	0	0	0	0	0	0	0	960000000	3	0	0	1	3	1	0	0	0	21~31	116	48.26	5	4	0	0	0	1	0
764	서울특별시	강동구	천호동	2	0	1	0	0	0	0	0	0	0	0	0	0	0	0	0	0	0	0	0	0	0	0	0	0	0	770000000	1	1	0	0	9	0	0	1	0	21~30	112	167.31	3	1	1	0	0	0	0
765	서울특별시	강동구	천호동	2	0	1	0	0	0	0	0	0	0	0	0	0	0	0	0	0	0	0	0	0	0	0	0	0	0	677400000	1	1	0	0	9	0	0	1	0	21~30	112	177.85	3	1	1	0	0	0	0
766	서울특별시	강동구	천호동	2	0	1	0	0	0	0	0	0	0	0	0	0	0	0	0	0	0	0	0	0	0	0	0	0	0	560500000	1	1	0	0	9	0	0	1	0	21~30	109	174.72	3	1	1	0	0	0	0
767	서울특별시	강동구	천호동	2	0	1	0	0	0	0	0	0	0	0	0	0	0	0	0	0	0	0	0	0	0	0	0	0	0	600000000	1	1	0	0	4	0	1	0	0	1~10	116	182.86	5	4	0	0	0	1	0
768	서울특별시	강동구	천호동	2	0	1	0	0	0	0	0	0	0	0	0	0	0	0	0	0	0	0	0	0	0	0	0	0	0	710000000	3	0	0	1	4	0	1	0	0	1~10	116	182.86	5	4	0	0	0	1	0
769	서울특별시	강동구	천호동	2	0	1	0	0	0	0	0	0	0	0	0	0	0	0	0	0	0	0	0	0	0	0	0	0	0	460000000	3	0	0	1	7	0	0	1	0	4	106	157.68	3	1	1	0	0	0	0
770	서울특별시	강동구	천호동	2	0	1	0	0	0	0	0	0	0	0	0	0	0	0	0	0	0	0	0	0	0	0	0	0	0	650000000	3	0	0	1	11	0	0	0	1	5	155	228.66	3	1	1	0	0	0	0
771	서울특별시	강동구	천호동	2	0	1	0	0	0	0	0	0	0	0	0	0	0	0	0	0	0	0	0	0	0	0	0	0	0	460000000	1	1	0	0	7	0	0	1	0	21~31	86	145.8	3	1	1	0	0	0	0
772	서울특별시	강동구	천호동	2	0	1	0	0	0	0	0	0	0	0	0	0	0	0	0	0	0	0	0	0	0	0	0	0	0	484600000	1	1	0	0	7	0	0	1	0	21~31	89	117.06	3	1	1	0	0	0	0
773	서울특별시	강동구	천호동	2	0	1	0	0	0	0	0	0	0	0	0	0	0	0	0	0	0	0	0	0	0	0	0	0	0	715000000	1	1	0	0	8	0	0	1	0	21~31	131	198.55	3	1	1	0	0	0	0
774	서울특별시	강동구	천호동	2	0	1	0	0	0	0	0	0	0	0	0	0	0	0	0	0	0	0	0	0	0	0	0	0	0	840000000	2	0	1	0	6	0	1	0	0	11~20	132	197.28	3	1	1	0	0	0	0
775	서울특별시	강동구	천호동	2	0	1	0	0	0	0	0	0	0	0	0	0	0	0	0	0	0	0	0	0	0	0	0	0	0	722000000	2	0	1	0	6	0	1	0	0	11~20	126	192.27	3	1	1	0	0	0	0
776	서울특별시	강동구	천호동	2	0	1	0	0	0	0	0	0	0	0	0	0	0	0	0	0	0	0	0	0	0	0	0	0	0	950000000	2	0	1	0	3	1	0	0	0	21~31	166	248.8	3	1	1	0	0	0	0
777	서울특별시	강동구	천호동	2	0	1	0	0	0	0	0	0	0	0	0	0	0	0	0	0	0	0	0	0	0	0	0	0	0	722500000	2	0	1	0	7	0	0	1	0	21~31	132	200.16	3	1	1	0	0	0	0
778	서울특별시	강동구	천호동	2	0	1	0	0	0	0	0	0	0	0	0	0	0	0	0	0	0	0	0	0	0	0	0	0	0	794600000	2	0	1	0	6	0	1	0	0	21~30	142	202.51	3	1	1	0	0	0	0
779	서울특별시	강동구	천호동	2	0	1	0	0	0	0	0	0	0	0	0	0	0	0	0	0	0	0	0	0	0	0	0	0	0	793000000	2	0	1	0	6	0	1	0	0	21~30	138	196.44	3	1	1	0	0	0	0
780	서울특별시	강북구	미아동	3	0	0	1	0	0	0	0	0	0	0	0	0	0	0	0	0	0	0	0	0	0	0	0	0	0	550000000	2	0	1	0	7	0	0	1	0	1~10	175	150.87	3	1	1	0	0	0	0
781	서울특별시	강북구	미아동	3	0	0	1	0	0	0	0	0	0	0	0	0	0	0	0	0	0	0	0	0	0	0	0	0	0	240000000	2	0	1	0	5	0	1	0	0	11~20	89	76.37	3	4	0	0	0	1	0
782	서울특별시	강북구	미아동	3	0	0	1	0	0	0	0	0	0	0	0	0	0	0	0	0	0	0	0	0	0	0	0	0	0	710000000	3	0	0	1	7	0	0	1	0	15	148	82.45	3	1	1	0	0	0	0
783	서울특별시	강북구	미아동	3	0	0	1	0	0	0	0	0	0	0	0	0	0	0	0	0	0	0	0	0	0	0	0	0	0	1000000000	1	1	0	0	12	0	0	0	1	21~31	242	233.67	3	1	1	0	0	0	0
784	서울특별시	강북구	미아동	3	0	0	1	0	0	0	0	0	0	0	0	0	0	0	0	0	0	0	0	0	0	0	0	0	0	240000000	1	1	0	0	2	1	0	0	0	11~20	79	61.92	3	1	1	0	0	0	0
785	서울특별시	강북구	미아동	3	0	0	1	0	0	0	0	0	0	0	0	0	0	0	0	0	0	0	0	0	0	0	0	0	0	258000000	2	0	1	0	10	0	0	0	1	21~31	39	60.26	3	1	1	0	0	0	0
786	서울특별시	강북구	미아동	3	0	0	1	0	0	0	0	0	0	0	0	0	0	0	0	0	0	0	0	0	0	0	0	0	0	640000000	2	0	1	0	8	0	0	1	0	21~31	122	197.7	3	1	1	0	0	0	0
787	서울특별시	강북구	미아동	3	0	0	1	0	0	0	0	0	0	0	0	0	0	0	0	0	0	0	0	0	0	0	0	0	0	545000000	1	1	0	0	6	0	1	0	0	1~10	180	184.33	3	4	0	0	0	1	0
788	서울특별시	강북구	미아동	3	0	0	1	0	0	0	0	0	0	0	0	0	0	0	0	0	0	0	0	0	0	0	0	0	0	385000000	2	0	1	0	5	0	1	0	0	21~31	82.6	98.24	3	1	1	0	0	0	0
789	서울특별시	강북구	미아동	3	0	0	1	0	0	0	0	0	0	0	0	0	0	0	0	0	0	0	0	0	0	0	0	0	0	310000000	2	0	1	0	12	0	0	0	1	11~20	84	54.35	4	1	1	0	0	0	0
790	서울특별시	강북구	미아동	3	0	0	1	0	0	0	0	0	0	0	0	0	0	0	0	0	0	0	0	0	0	0	0	0	0	570000000	1	1	0	0	5	0	1	0	0	1~10	124	151.04	4	1	1	0	0	0	0
791	서울특별시	강북구	미아동	3	0	0	1	0	0	0	0	0	0	0	0	0	0	0	0	0	0	0	0	0	0	0	0	0	0	254000000	2	0	1	0	3	1	0	0	0	1~10	57	48	4	4	0	0	0	1	0
792	서울특별시	강북구	미아동	3	0	0	1	0	0	0	0	0	0	0	0	0	0	0	0	0	0	0	0	0	0	0	0	0	0	150000000	3	0	0	1	8	0	0	1	0	20	56.07	42.1	4	4	0	0	0	1	0
793	서울특별시	강북구	미아동	3	0	0	1	0	0	0	0	0	0	0	0	0	0	0	0	0	0	0	0	0	0	0	0	0	0	340000000	3	0	0	1	10	0	0	0	1	1	50	27.7	4	4	0	0	0	1	0
794	서울특별시	강북구	미아동	3	0	0	1	0	0	0	0	0	0	0	0	0	0	0	0	0	0	0	0	0	0	0	0	0	0	195000000	1	1	0	0	9	0	0	1	0	11~20	53	46.81	3	1	1	0	0	0	0
795	서울특별시	강북구	미아동	3	0	0	1	0	0	0	0	0	0	0	0	0	0	0	0	0	0	0	0	0	0	0	0	0	0	580000000	3	0	0	1	4	0	1	0	0	1~10	155	70.66	4	4	0	0	0	1	0
796	서울특별시	강북구	미아동	3	0	0	1	0	0	0	0	0	0	0	0	0	0	0	0	0	0	0	0	0	0	0	0	0	0	170000000	1	1	0	0	2	1	0	0	0	1~10	63	47.94	4	4	0	0	0	1	0
797	서울특별시	강북구	미아동	3	0	0	1	0	0	0	0	0	0	0	0	0	0	0	0	0	0	0	0	0	0	0	0	0	0	460000000	3	0	0	1	11	0	0	0	1	22	76	51.5	4	4	0	0	0	1	0
798	서울특별시	강북구	미아동	3	0	0	1	0	0	0	0	0	0	0	0	0	0	0	0	0	0	0	0	0	0	0	0	0	0	390000000	3	0	0	1	7	0	0	1	0	8	56.35	42.84	4	4	0	0	0	1	0
799	서울특별시	강북구	미아동	3	0	0	1	0	0	0	0	0	0	0	0	0	0	0	0	0	0	0	0	0	0	0	0	0	0	426000000	3	0	0	1	5	0	1	0	0	27	73	67.68	4	4	0	0	0	1	0
800	서울특별시	강북구	미아동	3	0	0	1	0	0	0	0	0	0	0	0	0	0	0	0	0	0	0	0	0	0	0	0	0	0	580000000	3	0	0	1	12	0	0	0	1	18	109	54.36	4	4	0	0	0	1	0
801	서울특별시	강북구	미아동	3	0	0	1	0	0	0	0	0	0	0	0	0	0	0	0	0	0	0	0	0	0	0	0	0	0	250000000	1	1	0	0	2	1	0	0	0	11~20	83	38.98	4	4	0	0	0	1	0
802	서울특별시	강북구	미아동	3	0	0	1	0	0	0	0	0	0	0	0	0	0	0	0	0	0	0	0	0	0	0	0	0	0	475000000	2	0	1	0	11	0	0	0	1	1~10	93	55.42	3	1	1	0	0	0	0
803	서울특별시	강북구	미아동	3	0	0	1	0	0	0	0	0	0	0	0	0	0	0	0	0	0	0	0	0	0	0	0	0	0	279000000	1	1	0	0	2	1	0	0	0	1~10	76	48.05	4	4	0	0	0	1	0
804	서울특별시	강북구	미아동	3	0	0	1	0	0	0	0	0	0	0	0	0	0	0	0	0	0	0	0	0	0	0	0	0	0	450000000	1	1	0	0	3	1	0	0	0	21~31	172	53.33	4	4	0	0	0	1	0
805	서울특별시	강북구	미아동	3	0	0	1	0	0	0	0	0	0	0	0	0	0	0	0	0	0	0	0	0	0	0	0	0	0	240000000	1	1	0	0	5	0	1	0	0	1~10	63	31.92	4	4	0	0	0	1	0
806	서울특별시	강북구	미아동	3	0	0	1	0	0	0	0	0	0	0	0	0	0	0	0	0	0	0	0	0	0	0	0	0	0	320000000	1	1	0	0	7	0	0	1	0	11~20	112	63.5	4	4	0	0	0	1	0
807	서울특별시	강북구	미아동	3	0	0	1	0	0	0	0	0	0	0	0	0	0	0	0	0	0	0	0	0	0	0	0	0	0	285000000	2	0	1	0	8	0	0	1	0	1~10	82	39.15	4	4	0	0	0	1	0
808	서울특별시	강북구	미아동	3	0	0	1	0	0	0	0	0	0	0	0	0	0	0	0	0	0	0	0	0	0	0	0	0	0	406000000	2	0	1	0	4	0	1	0	0	11~20	79	105.54	3	1	1	0	0	0	0
809	서울특별시	강북구	미아동	3	0	0	1	0	0	0	0	0	0	0	0	0	0	0	0	0	0	0	0	0	0	0	0	0	0	330000000	2	0	1	0	12	0	0	0	1	21~31	46	51.95	3	4	0	0	0	1	0
810	서울특별시	강북구	미아동	3	0	0	1	0	0	0	0	0	0	0	0	0	0	0	0	0	0	0	0	0	0	0	0	0	0	235000000	1	1	0	0	5	0	1	0	0	21~31	46	30.9	3	4	0	0	0	1	0
811	서울특별시	강북구	미아동	3	0	0	1	0	0	0	0	0	0	0	0	0	0	0	0	0	0	0	0	0	0	0	0	0	0	410000000	2	0	1	0	3	1	0	0	0	21~31	102	58.28	3	4	0	0	0	1	0
812	서울특별시	강북구	미아동	3	0	0	1	0	0	0	0	0	0	0	0	0	0	0	0	0	0	0	0	0	0	0	0	0	0	225000000	2	0	1	0	4	0	1	0	0	11~20	50	38.58	3	4	0	0	0	1	0
813	서울특별시	강북구	미아동	3	0	0	1	0	0	0	0	0	0	0	0	0	0	0	0	0	0	0	0	0	0	0	0	0	0	705000000	1	1	0	0	12	0	0	0	1	1~10	155.7	164.46	3	1	1	0	0	0	0
814	서울특별시	강북구	미아동	3	0	0	1	0	0	0	0	0	0	0	0	0	0	0	0	0	0	0	0	0	0	0	0	0	0	395500000	1	1	0	0	10	0	0	0	1	11~20	132.2	87.4	3	1	1	0	0	0	0
815	서울특별시	강북구	미아동	3	0	0	1	0	0	0	0	0	0	0	0	0	0	0	0	0	0	0	0	0	0	0	0	0	0	400000000	3	0	0	1	5	0	1	0	0	29	97.5	78.78	3	1	1	0	0	0	0
816	서울특별시	강북구	미아동	3	0	0	1	0	0	0	0	0	0	0	0	0	0	0	0	0	0	0	0	0	0	0	0	0	0	1540000000	3	0	0	1	1	1	0	0	0	11~20	254.9	131.82	3	1	1	0	0	0	0
817	서울특별시	강북구	미아동	3	0	0	1	0	0	0	0	0	0	0	0	0	0	0	0	0	0	0	0	0	0	0	0	0	0	710000000	3	0	0	1	1	1	0	0	0	11~20	121.3	137.33	3	1	1	0	0	0	0
818	서울특별시	강북구	미아동	3	0	0	1	0	0	0	0	0	0	0	0	0	0	0	0	0	0	0	0	0	0	0	0	0	0	455000000	2	0	1	0	8	0	0	1	0	1~10	105.8	125.96	3	1	1	0	0	0	0
819	서울특별시	강북구	미아동	3	0	0	1	0	0	0	0	0	0	0	0	0	0	0	0	0	0	0	0	0	0	0	0	0	0	230000000	2	0	1	0	5	0	1	0	0	21~31	92.6	62.81	3	1	1	0	0	0	0
820	서울특별시	강북구	미아동	3	0	0	1	0	0	0	0	0	0	0	0	0	0	0	0	0	0	0	0	0	0	0	0	0	0	343000000	3	0	0	1	7	0	0	1	0	1	84.3	63.34	3	1	1	0	0	0	0
821	서울특별시	강북구	미아동	3	0	0	1	0	0	0	0	0	0	0	0	0	0	0	0	0	0	0	0	0	0	0	0	0	0	347000000	1	1	0	0	6	0	1	0	0	11~20	91.9	66.77	3	1	1	0	0	0	0
822	서울특별시	강북구	미아동	3	0	0	1	0	0	0	0	0	0	0	0	0	0	0	0	0	0	0	0	0	0	0	0	0	0	360000000	2	0	1	0	6	0	1	0	0	1~10	91.9	63.93	3	1	1	0	0	0	0
823	서울특별시	강북구	미아동	3	0	0	1	0	0	0	0	0	0	0	0	0	0	0	0	0	0	0	0	0	0	0	0	0	0	310000000	1	1	0	0	4	0	1	0	0	11~20	101.5	76.99	3	1	1	0	0	0	0
824	서울특별시	강북구	미아동	3	0	0	1	0	0	0	0	0	0	0	0	0	0	0	0	0	0	0	0	0	0	0	0	0	0	370000000	1	1	0	0	6	0	1	0	0	1~10	109.8	61.52	4	1	1	0	0	0	0
825	서울특별시	강북구	미아동	3	0	0	1	0	0	0	0	0	0	0	0	0	0	0	0	0	0	0	0	0	0	0	0	0	0	377000000	1	1	0	0	7	0	0	1	0	21~31	97.2	75.59	3	1	1	0	0	0	0
826	서울특별시	강북구	미아동	3	0	0	1	0	0	0	0	0	0	0	0	0	0	0	0	0	0	0	0	0	0	0	0	0	0	390000000	2	0	1	0	7	0	0	1	0	21~31	97.2	75.59	3	1	1	0	0	0	0
827	서울특별시	강북구	미아동	3	0	0	1	0	0	0	0	0	0	0	0	0	0	0	0	0	0	0	0	0	0	0	0	0	0	200000000	2	0	1	0	7	0	0	1	0	21~31	36.34	20.88	3	1	1	0	0	0	0
828	서울특별시	강북구	미아동	3	0	0	1	0	0	0	0	0	0	0	0	0	0	0	0	0	0	0	0	0	0	0	0	0	0	227500000	1	1	0	0	3	1	0	0	0	11~20	66.72	43.09	3	1	1	0	0	0	0
829	서울특별시	강북구	미아동	3	0	0	1	0	0	0	0	0	0	0	0	0	0	0	0	0	0	0	0	0	0	0	0	0	0	155000000	1	1	0	0	2	1	0	0	0	21~28	32.7	23.2	3	1	1	0	0	0	0
830	서울특별시	강북구	미아동	3	0	0	1	0	0	0	0	0	0	0	0	0	0	0	0	0	0	0	0	0	0	0	0	0	0	203000000	2	0	1	0	8	0	0	1	0	11~20	32.7	23.2	3	1	1	0	0	0	0
831	서울특별시	강북구	미아동	3	0	0	1	0	0	0	0	0	0	0	0	0	0	0	0	0	0	0	0	0	0	0	0	0	0	510000000	3	0	0	1	11	0	0	0	1	20	161.4	54.35	3	1	1	0	0	0	0
832	서울특별시	강북구	미아동	3	0	0	1	0	0	0	0	0	0	0	0	0	0	0	0	0	0	0	0	0	0	0	0	0	0	400000000	3	0	0	1	12	0	0	0	1	31	67.4	39.97	3	1	1	0	0	0	0
833	서울특별시	강북구	미아동	3	0	0	1	0	0	0	0	0	0	0	0	0	0	0	0	0	0	0	0	0	0	0	0	0	0	470000000	2	0	1	0	10	0	0	0	1	1~10	97.5	77.42	3	1	1	0	0	0	0
834	서울특별시	강북구	미아동	3	0	0	1	0	0	0	0	0	0	0	0	0	0	0	0	0	0	0	0	0	0	0	0	0	0	375000000	2	0	1	0	9	0	0	1	0	1~10	84	45.52	3	1	1	0	0	0	0
835	서울특별시	강북구	미아동	3	0	0	1	0	0	0	0	0	0	0	0	0	0	0	0	0	0	0	0	0	0	0	0	0	0	335000000	2	0	1	0	5	0	1	0	0	11~20	79.3	44.63	3	1	1	0	0	0	0
836	서울특별시	강북구	미아동	3	0	0	1	0	0	0	0	0	0	0	0	0	0	0	0	0	0	0	0	0	0	0	0	0	0	414000000	3	0	0	1	2	1	0	0	0	1~10	85	46.28	3	1	1	0	0	0	0
837	서울특별시	강북구	미아동	3	0	0	1	0	0	0	0	0	0	0	0	0	0	0	0	0	0	0	0	0	0	0	0	0	0	599000000	1	1	0	0	1	1	0	0	0	1~10	165.6	164.06	3	1	1	0	0	0	0
838	서울특별시	강북구	미아동	3	0	0	1	0	0	0	0	0	0	0	0	0	0	0	0	0	0	0	0	0	0	0	0	0	0	589000000	3	0	0	1	7	0	0	1	0	30	108.1	125.48	3	1	1	0	0	0	0
839	서울특별시	강북구	미아동	3	0	0	1	0	0	0	0	0	0	0	0	0	0	0	0	0	0	0	0	0	0	0	0	0	0	350000000	1	1	0	0	5	0	1	0	0	1~10	108.8	70.38	3	1	1	0	0	0	0
840	서울특별시	강북구	미아동	3	0	0	1	0	0	0	0	0	0	0	0	0	0	0	0	0	0	0	0	0	0	0	0	0	0	340000000	1	1	0	0	5	0	1	0	0	1~10	93.9	75.15	3	1	1	0	0	0	0
841	서울특별시	강북구	미아동	3	0	0	1	0	0	0	0	0	0	0	0	0	0	0	0	0	0	0	0	0	0	0	0	0	0	380000000	2	0	1	0	7	0	0	1	0	11~20	95.4	84.03	3	1	1	0	0	0	0
842	서울특별시	강북구	미아동	3	0	0	1	0	0	0	0	0	0	0	0	0	0	0	0	0	0	0	0	0	0	0	0	0	0	285000000	1	1	0	0	5	0	1	0	0	1~10	79.3	54.5	3	1	1	0	0	0	0
843	서울특별시	강북구	미아동	3	0	0	1	0	0	0	0	0	0	0	0	0	0	0	0	0	0	0	0	0	0	0	0	0	0	395000000	3	0	0	1	2	1	0	0	0	1~10	87.3	64.96	3	1	1	0	0	0	0
844	서울특별시	강북구	미아동	3	0	0	1	0	0	0	0	0	0	0	0	0	0	0	0	0	0	0	0	0	0	0	0	0	0	410000000	2	0	1	0	7	0	0	1	0	21~31	92.2	76.07	3	1	1	0	0	0	0
845	서울특별시	강북구	미아동	3	0	0	1	0	0	0	0	0	0	0	0	0	0	0	0	0	0	0	0	0	0	0	0	0	0	562500000	3	0	0	1	8	0	0	1	0	22	126.9	113.09	3	1	1	0	0	0	0
846	서울특별시	강북구	미아동	3	0	0	1	0	0	0	0	0	0	0	0	0	0	0	0	0	0	0	0	0	0	0	0	0	0	615000000	2	0	1	0	10	0	0	0	1	1~10	128.9	135.88	3	1	1	0	0	0	0
847	서울특별시	강북구	미아동	3	0	0	1	0	0	0	0	0	0	0	0	0	0	0	0	0	0	0	0	0	0	0	0	0	0	250000000	1	1	0	0	3	1	0	0	0	21~31	67.1	53.82	3	1	1	0	0	0	0
848	서울특별시	강북구	미아동	3	0	0	1	0	0	0	0	0	0	0	0	0	0	0	0	0	0	0	0	0	0	0	0	0	0	340000000	2	0	1	0	6	0	1	0	0	11~20	67.1	53.82	3	1	1	0	0	0	0
849	서울특별시	강북구	미아동	3	0	0	1	0	0	0	0	0	0	0	0	0	0	0	0	0	0	0	0	0	0	0	0	0	0	387500000	2	0	1	0	4	0	1	0	0	1~10	109.1	87.17	3	4	0	0	0	1	0
850	서울특별시	강북구	미아동	3	0	0	1	0	0	0	0	0	0	0	0	0	0	0	0	0	0	0	0	0	0	0	0	0	0	320000000	3	0	0	1	9	0	0	1	0	29	73.5	60.3	3	1	1	0	0	0	0
851	서울특별시	강북구	미아동	3	0	0	1	0	0	0	0	0	0	0	0	0	0	0	0	0	0	0	0	0	0	0	0	0	0	420000000	2	0	1	0	8	0	0	1	0	21~31	107.1	81.09	3	1	1	0	0	0	0
852	서울특별시	강북구	미아동	3	0	0	1	0	0	0	0	0	0	0	0	0	0	0	0	0	0	0	0	0	0	0	0	0	0	530000000	3	0	0	1	4	0	1	0	0	11~20	118	91.37	4	1	1	0	0	0	0
853	서울특별시	강북구	미아동	3	0	0	1	0	0	0	0	0	0	0	0	0	0	0	0	0	0	0	0	0	0	0	0	0	0	750000000	2	0	1	0	5	0	1	0	0	1~10	209.8	203.09	3	1	1	0	0	0	0
854	서울특별시	강북구	미아동	3	0	0	1	0	0	0	0	0	0	0	0	0	0	0	0	0	0	0	0	0	0	0	0	0	0	550000000	2	0	1	0	5	0	1	0	0	1~10	165.5	178.28	3	1	1	0	0	0	0
855	서울특별시	강북구	미아동	3	0	0	1	0	0	0	0	0	0	0	0	0	0	0	0	0	0	0	0	0	0	0	0	0	0	400000000	1	1	0	0	6	0	1	0	0	1~10	111.1	57.85	4	1	1	0	0	0	0
856	서울특별시	강북구	미아동	3	0	0	1	0	0	0	0	0	0	0	0	0	0	0	0	0	0	0	0	0	0	0	0	0	0	1190000000	2	0	1	0	5	0	1	0	0	1~10	175	242.97	3	1	1	0	0	0	0
857	서울특별시	강북구	미아동	3	0	0	1	0	0	0	0	0	0	0	0	0	0	0	0	0	0	0	0	0	0	0	0	0	0	1060000000	1	1	0	0	12	0	0	0	1	11~20	167.6	225.78	3	1	1	0	0	0	0
858	서울특별시	강북구	미아동	3	0	0	1	0	0	0	0	0	0	0	0	0	0	0	0	0	0	0	0	0	0	0	0	0	0	448000000	3	0	0	1	11	0	0	0	1	28	108.8	77.89	3	1	1	0	0	0	0
859	서울특별시	강북구	미아동	3	0	0	1	0	0	0	0	0	0	0	0	0	0	0	0	0	0	0	0	0	0	0	0	0	0	1060000000	2	0	1	0	4	0	1	0	0	11~20	170.6	162.78	3	1	1	0	0	0	0
860	서울특별시	강북구	미아동	3	0	0	1	0	0	0	0	0	0	0	0	0	0	0	0	0	0	0	0	0	0	0	0	0	0	895000000	2	0	1	0	7	0	0	1	0	11~20	149.8	236.16	3	1	1	0	0	0	0
861	서울특별시	강북구	미아동	3	0	0	1	0	0	0	0	0	0	0	0	0	0	0	0	0	0	0	0	0	0	0	0	0	0	360000000	1	1	0	0	8	0	0	1	0	1~10	81	129	3	1	1	0	0	0	0
862	서울특별시	강북구	미아동	3	0	0	1	0	0	0	0	0	0	0	0	0	0	0	0	0	0	0	0	0	0	0	0	0	0	260000000	2	0	1	0	11	0	0	0	1	1~10	88.6	68.52	3	1	1	0	0	0	0
863	서울특별시	강북구	미아동	3	0	0	1	0	0	0	0	0	0	0	0	0	0	0	0	0	0	0	0	0	0	0	0	0	0	845000000	1	1	0	0	4	0	1	0	0	11~20	151.4	216.9	3	1	1	0	0	0	0
864	서울특별시	강북구	미아동	3	0	0	1	0	0	0	0	0	0	0	0	0	0	0	0	0	0	0	0	0	0	0	0	0	0	605000000	1	1	0	0	9	0	0	1	0	1~10	117.7	187.17	3	1	1	0	0	0	0
865	서울특별시	강북구	미아동	3	0	0	1	0	0	0	0	0	0	0	0	0	0	0	0	0	0	0	0	0	0	0	0	0	0	404400000	1	1	0	0	5	0	1	0	0	1~10	92.2	137.73	3	1	1	0	0	0	0
866	서울특별시	강북구	미아동	3	0	0	1	0	0	0	0	0	0	0	0	0	0	0	0	0	0	0	0	0	0	0	0	0	0	320000000	2	0	1	0	4	0	1	0	0	1~10	94.9	47.2	3	1	1	0	0	0	0
867	서울특별시	강북구	미아동	3	0	0	1	0	0	0	0	0	0	0	0	0	0	0	0	0	0	0	0	0	0	0	0	0	0	225000000	1	1	0	0	10	0	0	0	1	11~20	66.1	43.4	3	1	1	0	0	0	0
868	서울특별시	강북구	미아동	3	0	0	1	0	0	0	0	0	0	0	0	0	0	0	0	0	0	0	0	0	0	0	0	0	0	290000000	2	0	1	0	8	0	0	1	0	11~20	53.5	47.47	3	1	1	0	0	0	0
869	서울특별시	강북구	미아동	3	0	0	1	0	0	0	0	0	0	0	0	0	0	0	0	0	0	0	0	0	0	0	0	0	0	180000000	1	1	0	0	5	0	1	0	0	21~31	55.4	42.69	3	1	1	0	0	0	0
870	서울특별시	강북구	미아동	3	0	0	1	0	0	0	0	0	0	0	0	0	0	0	0	0	0	0	0	0	0	0	0	0	0	410000000	2	0	1	0	2	1	0	0	0	1~10	87.3	148.98	3	1	1	0	0	0	0
871	서울특별시	강북구	미아동	3	0	0	1	0	0	0	0	0	0	0	0	0	0	0	0	0	0	0	0	0	0	0	0	0	0	300000000	1	1	0	0	7	0	0	1	0	1~10	68.1	43.21	3	1	1	0	0	0	0
872	서울특별시	강북구	미아동	3	0	0	1	0	0	0	0	0	0	0	0	0	0	0	0	0	0	0	0	0	0	0	0	0	0	295000000	1	1	0	0	1	1	0	0	0	21~31	112.7	66.45	3	1	1	0	0	0	0
873	서울특별시	강북구	미아동	3	0	0	1	0	0	0	0	0	0	0	0	0	0	0	0	0	0	0	0	0	0	0	0	0	0	369000000	2	0	1	0	3	1	0	0	0	1~10	118.7	171.36	3	1	1	0	0	0	0
874	서울특별시	강북구	미아동	3	0	0	1	0	0	0	0	0	0	0	0	0	0	0	0	0	0	0	0	0	0	0	0	0	0	322000000	2	0	1	0	7	0	0	1	0	1~10	79.7	48.93	3	1	1	0	0	0	0
875	서울특별시	강북구	미아동	3	0	0	1	0	0	0	0	0	0	0	0	0	0	0	0	0	0	0	0	0	0	0	0	0	0	350000000	1	1	0	0	8	0	0	1	0	11~20	87.6	142.2	3	1	1	0	0	0	0
876	서울특별시	강북구	미아동	3	0	0	1	0	0	0	0	0	0	0	0	0	0	0	0	0	0	0	0	0	0	0	0	0	0	584800000	3	0	0	1	3	1	0	0	0	21~31	104.5	156.6	3	1	1	0	0	0	0
877	서울특별시	강북구	미아동	3	0	0	1	0	0	0	0	0	0	0	0	0	0	0	0	0	0	0	0	0	0	0	0	0	0	625000000	3	0	0	1	3	1	0	0	0	21~31	125.3	173.16	3	1	1	0	0	0	0
878	서울특별시	강북구	미아동	3	0	0	1	0	0	0	0	0	0	0	0	0	0	0	0	0	0	0	0	0	0	0	0	0	0	315000000	1	1	0	0	9	0	0	1	0	1~10	86.9	52.66	3	1	1	0	0	0	0
879	서울특별시	강북구	미아동	3	0	0	1	0	0	0	0	0	0	0	0	0	0	0	0	0	0	0	0	0	0	0	0	0	0	269000000	2	0	1	0	11	0	0	0	1	1~10	65.44	42.84	3	1	1	0	0	0	0
880	서울특별시	강북구	미아동	3	0	0	1	0	0	0	0	0	0	0	0	0	0	0	0	0	0	0	0	0	0	0	0	0	0	250000000	1	1	0	0	9	0	0	1	0	21~30	106	63.6	3	1	1	0	0	0	0
881	서울특별시	강북구	미아동	3	0	0	1	0	0	0	0	0	0	0	0	0	0	0	0	0	0	0	0	0	0	0	0	0	0	250000000	1	1	0	0	6	0	1	0	0	11~20	116	74.71	3	4	0	0	0	1	0
882	서울특별시	강북구	미아동	3	0	0	1	0	0	0	0	0	0	0	0	0	0	0	0	0	0	0	0	0	0	0	0	0	0	432000000	1	1	0	0	2	1	0	0	0	11~20	119	111.48	3	4	0	0	0	1	0
883	서울특별시	강북구	미아동	3	0	0	1	0	0	0	0	0	0	0	0	0	0	0	0	0	0	0	0	0	0	0	0	0	0	380000000	1	1	0	0	3	1	0	0	0	1~10	142	71.24	3	4	0	0	0	1	0
884	서울특별시	강북구	미아동	3	0	0	1	0	0	0	0	0	0	0	0	0	0	0	0	0	0	0	0	0	0	0	0	0	0	440000000	2	0	1	0	7	0	0	1	0	11~20	142	71.24	3	4	0	0	0	1	0
885	서울특별시	강북구	미아동	3	0	0	1	0	0	0	0	0	0	0	0	0	0	0	0	0	0	0	0	0	0	0	0	0	0	153000000	2	0	1	0	3	1	0	0	0	11~20	50	45.42	3	4	0	0	0	1	0
886	서울특별시	강북구	미아동	3	0	0	1	0	0	0	0	0	0	0	0	0	0	0	0	0	0	0	0	0	0	0	0	0	0	270000000	3	0	0	1	1	1	0	0	0	1~10	50	45.42	3	4	0	0	0	1	0
887	서울특별시	강북구	미아동	3	0	0	1	0	0	0	0	0	0	0	0	0	0	0	0	0	0	0	0	0	0	0	0	0	0	150000000	3	0	0	1	10	0	0	0	1	21	142	112.87	1	4	0	0	0	1	0
888	서울특별시	강북구	미아동	3	0	0	1	0	0	0	0	0	0	0	0	0	0	0	0	0	0	0	0	0	0	0	0	0	0	310000000	1	1	0	0	8	0	0	1	0	21~31	91.9	70.12	3	1	1	0	0	0	0
889	서울특별시	강북구	미아동	3	0	0	1	0	0	0	0	0	0	0	0	0	0	0	0	0	0	0	0	0	0	0	0	0	0	720000000	1	1	0	0	9	0	0	1	0	1~10	141.2	166.28	3	1	1	0	0	0	0
890	서울특별시	강북구	미아동	3	0	0	1	0	0	0	0	0	0	0	0	0	0	0	0	0	0	0	0	0	0	0	0	0	0	502000000	1	1	0	0	6	0	1	0	0	21~30	105.1	75.53	3	1	1	0	0	0	0
891	서울특별시	강북구	미아동	3	0	0	1	0	0	0	0	0	0	0	0	0	0	0	0	0	0	0	0	0	0	0	0	0	0	723800000	1	1	0	0	6	0	1	0	0	21~30	127.3	80.76	3	1	1	0	0	0	0
892	서울특별시	강북구	미아동	3	0	0	1	0	0	0	0	0	0	0	0	0	0	0	0	0	0	0	0	0	0	0	0	0	0	735000000	1	1	0	0	6	0	1	0	0	21~30	162.3	165.22	3	1	1	0	0	0	0
893	서울특별시	강북구	미아동	3	0	0	1	0	0	0	0	0	0	0	0	0	0	0	0	0	0	0	0	0	0	0	0	0	0	202000000	1	1	0	0	12	0	0	0	1	1~10	82.6	43.14	3	1	1	0	0	0	0
894	서울특별시	강북구	미아동	3	0	0	1	0	0	0	0	0	0	0	0	0	0	0	0	0	0	0	0	0	0	0	0	0	0	370000000	3	0	0	1	4	0	1	0	0	11~20	84.6	43.97	3	1	1	0	0	0	0
895	서울특별시	강북구	미아동	3	0	0	1	0	0	0	0	0	0	0	0	0	0	0	0	0	0	0	0	0	0	0	0	0	0	380000000	1	1	0	0	12	0	0	0	1	11~20	83	56.63	3	1	1	0	0	0	0
896	서울특별시	강북구	미아동	3	0	0	1	0	0	0	0	0	0	0	0	0	0	0	0	0	0	0	0	0	0	0	0	0	0	350000000	3	0	0	1	12	0	0	0	1	12	83	56.63	3	1	1	0	0	0	0
897	서울특별시	강북구	미아동	3	0	0	1	0	0	0	0	0	0	0	0	0	0	0	0	0	0	0	0	0	0	0	0	0	0	530000000	2	0	1	0	4	0	1	0	0	21~30	127.3	203.96	3	1	1	0	0	0	0
898	서울특별시	강북구	미아동	3	0	0	1	0	0	0	0	0	0	0	0	0	0	0	0	0	0	0	0	0	0	0	0	0	0	288000000	3	0	0	1	5	0	1	0	0	7	73.4	47.08	3	1	1	0	0	0	0
899	서울특별시	강북구	미아동	3	0	0	1	0	0	0	0	0	0	0	0	0	0	0	0	0	0	0	0	0	0	0	0	0	0	573000000	1	1	0	0	2	1	0	0	0	11~20	126.9	186.74	3	1	1	0	0	0	0
900	서울특별시	강북구	미아동	3	0	0	1	0	0	0	0	0	0	0	0	0	0	0	0	0	0	0	0	0	0	0	0	0	0	650000000	3	0	0	1	9	0	0	1	0	25	126.9	186.74	3	1	1	0	0	0	0
901	서울특별시	강북구	미아동	3	0	0	1	0	0	0	0	0	0	0	0	0	0	0	0	0	0	0	0	0	0	0	0	0	0	230000000	1	1	0	0	10	0	0	0	1	21~31	55.5	41.55	3	1	1	0	0	0	0
902	서울특별시	강북구	미아동	3	0	0	1	0	0	0	0	0	0	0	0	0	0	0	0	0	0	0	0	0	0	0	0	0	0	290000000	3	0	0	1	8	0	0	1	0	23	78.7	59.66	3	1	1	0	0	0	0
903	서울특별시	강북구	미아동	3	0	0	1	0	0	0	0	0	0	0	0	0	0	0	0	0	0	0	0	0	0	0	0	0	0	282000000	1	1	0	0	12	0	0	0	1	21~31	65.1	39.34	3	1	1	0	0	0	0
904	서울특별시	강북구	미아동	3	0	0	1	0	0	0	0	0	0	0	0	0	0	0	0	0	0	0	0	0	0	0	0	0	0	247000000	3	0	0	1	1	1	0	0	0	1~10	66.8	58.87	3	1	1	0	0	0	0
905	서울특별시	강북구	미아동	3	0	0	1	0	0	0	0	0	0	0	0	0	0	0	0	0	0	0	0	0	0	0	0	0	0	420000000	3	0	0	1	2	1	0	0	0	11~20	93.6	105.92	3	1	1	0	0	0	0
906	서울특별시	강북구	미아동	3	0	0	1	0	0	0	0	0	0	0	0	0	0	0	0	0	0	0	0	0	0	0	0	0	0	1000000000	3	0	0	1	6	0	1	0	0	7	198.3	164.7	4	1	1	0	0	0	0
907	서울특별시	강북구	미아동	3	0	0	1	0	0	0	0	0	0	0	0	0	0	0	0	0	0	0	0	0	0	0	0	0	0	280000000	2	0	1	0	2	1	0	0	0	11~20	91.6	60.86	3	1	1	0	0	0	0
908	서울특별시	강북구	미아동	3	0	0	1	0	0	0	0	0	0	0	0	0	0	0	0	0	0	0	0	0	0	0	0	0	0	888200000	3	0	0	1	12	0	0	0	1	18	167.2	160.73	3	1	1	0	0	0	0
909	서울특별시	강북구	미아동	3	0	0	1	0	0	0	0	0	0	0	0	0	0	0	0	0	0	0	0	0	0	0	0	0	0	730000000	1	1	0	0	10	0	0	0	1	21~31	131.2	151.89	3	1	1	0	0	0	0
910	서울특별시	강북구	미아동	3	0	0	1	0	0	0	0	0	0	0	0	0	0	0	0	0	0	0	0	0	0	0	0	0	0	690000000	1	1	0	0	11	0	0	0	1	11~20	121.3	152.12	3	1	1	0	0	0	0
911	서울특별시	강북구	미아동	3	0	0	1	0	0	0	0	0	0	0	0	0	0	0	0	0	0	0	0	0	0	0	0	0	0	675800000	1	1	0	0	11	0	0	0	1	11~20	113.4	134.68	3	1	1	0	0	0	0
912	서울특별시	강북구	미아동	3	0	0	1	0	0	0	0	0	0	0	0	0	0	0	0	0	0	0	0	0	0	0	0	0	0	620000000	1	1	0	0	11	0	0	0	1	11~20	111.1	135.13	3	1	1	0	0	0	0
913	서울특별시	강북구	미아동	3	0	0	1	0	0	0	0	0	0	0	0	0	0	0	0	0	0	0	0	0	0	0	0	0	0	290000000	1	1	0	0	7	0	0	1	0	1~10	86	63.83	3	1	1	0	0	0	0
914	서울특별시	강북구	미아동	3	0	0	1	0	0	0	0	0	0	0	0	0	0	0	0	0	0	0	0	0	0	0	0	0	0	356100000	2	0	1	0	6	0	1	0	0	1~10	62.8	45.72	3	1	1	0	0	0	0
915	서울특별시	강북구	미아동	3	0	0	1	0	0	0	0	0	0	0	0	0	0	0	0	0	0	0	0	0	0	0	0	0	0	320000000	2	0	1	0	6	0	1	0	0	1~10	62.8	43.57	3	1	1	0	0	0	0
916	서울특별시	강북구	미아동	3	0	0	1	0	0	0	0	0	0	0	0	0	0	0	0	0	0	0	0	0	0	0	0	0	0	180000000	2	0	1	0	4	0	1	0	0	1~10	61.5	47.9	3	1	1	0	0	0	0
917	서울특별시	강북구	미아동	3	0	0	1	0	0	0	0	0	0	0	0	0	0	0	0	0	0	0	0	0	0	0	0	0	0	391000000	3	0	0	1	7	0	0	1	0	30	109.1	84.39	3	1	1	0	0	0	0
918	서울특별시	강북구	미아동	3	0	0	1	0	0	0	0	0	0	0	0	0	0	0	0	0	0	0	0	0	0	0	0	0	0	500000000	1	1	0	0	11	0	0	0	1	11~20	83.3	66.14	3	1	1	0	0	0	0
919	서울특별시	강북구	미아동	3	0	0	1	0	0	0	0	0	0	0	0	0	0	0	0	0	0	0	0	0	0	0	0	0	0	325000000	1	1	0	0	11	0	0	0	1	1~10	75	58.81	3	1	1	0	0	0	0
920	서울특별시	강북구	미아동	3	0	0	1	0	0	0	0	0	0	0	0	0	0	0	0	0	0	0	0	0	0	0	0	0	0	567000000	3	0	0	1	12	0	0	0	1	14	121	113.19	3	1	1	0	0	0	0
921	서울특별시	강북구	미아동	3	0	0	1	0	0	0	0	0	0	0	0	0	0	0	0	0	0	0	0	0	0	0	0	0	0	370000000	3	0	0	1	5	0	1	0	0	20	83.3	74.58	3	1	1	0	0	0	0
922	서울특별시	강북구	미아동	3	0	0	1	0	0	0	0	0	0	0	0	0	0	0	0	0	0	0	0	0	0	0	0	0	0	319000000	1	1	0	0	9	0	0	1	0	11~20	96	66.29	3	1	1	0	0	0	0
923	서울특별시	강북구	미아동	3	0	0	1	0	0	0	0	0	0	0	0	0	0	0	0	0	0	0	0	0	0	0	0	0	0	1590000000	3	0	0	1	9	0	0	1	0	11	263.5	241.1	4	1	1	0	0	0	0
924	서울특별시	강북구	미아동	3	0	0	1	0	0	0	0	0	0	0	0	0	0	0	0	0	0	0	0	0	0	0	0	0	0	600000000	1	1	0	0	4	0	1	0	0	21~30	106	163.77	5	1	1	0	0	0	0
925	서울특별시	강북구	미아동	3	0	0	1	0	0	0	0	0	0	0	0	0	0	0	0	0	0	0	0	0	0	0	0	0	0	220000000	3	0	0	1	5	0	1	0	0	20	73	46.81	3	1	1	0	0	0	0
926	서울특별시	강북구	미아동	3	0	0	1	0	0	0	0	0	0	0	0	0	0	0	0	0	0	0	0	0	0	0	0	0	0	410000000	2	0	1	0	3	1	0	0	0	1~10	93	66.43	3	1	1	0	0	0	0
927	서울특별시	강북구	미아동	3	0	0	1	0	0	0	0	0	0	0	0	0	0	0	0	0	0	0	0	0	0	0	0	0	0	485000000	2	0	1	0	3	1	0	0	0	11~20	112	134.42	3	1	1	0	0	0	0
928	서울특별시	강북구	미아동	3	0	0	1	0	0	0	0	0	0	0	0	0	0	0	0	0	0	0	0	0	0	0	0	0	0	650000000	3	0	0	1	12	0	0	0	1	20	99	99.27	3	1	1	0	0	0	0
929	서울특별시	강북구	미아동	3	0	0	1	0	0	0	0	0	0	0	0	0	0	0	0	0	0	0	0	0	0	0	0	0	0	430000000	2	0	1	0	3	1	0	0	0	21~31	99	90.84	3	1	1	0	0	0	0
930	서울특별시	강북구	미아동	3	0	0	1	0	0	0	0	0	0	0	0	0	0	0	0	0	0	0	0	0	0	0	0	0	0	480000000	1	1	0	0	1	1	0	0	0	11~20	136	152.66	3	1	1	0	0	0	0
931	서울특별시	강북구	미아동	3	0	0	1	0	0	0	0	0	0	0	0	0	0	0	0	0	0	0	0	0	0	0	0	0	0	442000000	1	1	0	0	7	0	0	1	0	21~31	112	132.66	3	1	1	0	0	0	0
932	서울특별시	강북구	미아동	3	0	0	1	0	0	0	0	0	0	0	0	0	0	0	0	0	0	0	0	0	0	0	0	0	0	565000000	2	0	1	0	3	1	0	0	0	11~20	145	142.02	3	1	1	0	0	0	0
933	서울특별시	강북구	미아동	3	0	0	1	0	0	0	0	0	0	0	0	0	0	0	0	0	0	0	0	0	0	0	0	0	0	665000000	3	0	0	1	10	0	0	0	1	4	122	146.06	3	1	1	0	0	0	0
934	서울특별시	강북구	미아동	3	0	0	1	0	0	0	0	0	0	0	0	0	0	0	0	0	0	0	0	0	0	0	0	0	0	430000000	1	1	0	0	6	0	1	0	0	21~30	102	79.6	3	1	1	0	0	0	0
935	서울특별시	강북구	미아동	3	0	0	1	0	0	0	0	0	0	0	0	0	0	0	0	0	0	0	0	0	0	0	0	0	0	450000000	1	1	0	0	7	0	0	1	0	11~20	119	139.1	3	1	1	0	0	0	0
936	서울특별시	강북구	미아동	3	0	0	1	0	0	0	0	0	0	0	0	0	0	0	0	0	0	0	0	0	0	0	0	0	0	510000000	2	0	1	0	5	0	1	0	0	11~20	106	125.36	3	1	1	0	0	0	0
937	서울특별시	강북구	미아동	3	0	0	1	0	0	0	0	0	0	0	0	0	0	0	0	0	0	0	0	0	0	0	0	0	0	630000000	2	0	1	0	5	0	1	0	0	21~31	126	126.22	3	1	1	0	0	0	0
938	서울특별시	강북구	미아동	3	0	0	1	0	0	0	0	0	0	0	0	0	0	0	0	0	0	0	0	0	0	0	0	0	0	480000000	1	1	0	0	7	0	0	1	0	21~31	129	84.46	3	1	1	0	0	0	0
939	서울특별시	강북구	미아동	3	0	0	1	0	0	0	0	0	0	0	0	0	0	0	0	0	0	0	0	0	0	0	0	0	0	588000000	2	0	1	0	3	1	0	0	0	1~10	132	185.24	3	1	1	0	0	0	0
940	서울특별시	강북구	미아동	3	0	0	1	0	0	0	0	0	0	0	0	0	0	0	0	0	0	0	0	0	0	0	0	0	0	870000000	3	0	0	1	11	0	0	0	1	27	142	224.73	3	1	1	0	0	0	0
941	서울특별시	강북구	미아동	3	0	0	1	0	0	0	0	0	0	0	0	0	0	0	0	0	0	0	0	0	0	0	0	0	0	455000000	2	0	1	0	3	1	0	0	0	1~10	116	93.13	3	1	1	0	0	0	0
942	서울특별시	강북구	미아동	3	0	0	1	0	0	0	0	0	0	0	0	0	0	0	0	0	0	0	0	0	0	0	0	0	0	540000000	3	0	0	1	9	0	0	1	0	17	106	66.11	3	1	1	0	0	0	0
943	서울특별시	강북구	미아동	3	0	0	1	0	0	0	0	0	0	0	0	0	0	0	0	0	0	0	0	0	0	0	0	0	0	512000000	2	0	1	0	7	0	0	1	0	21~31	106	125.96	3	1	1	0	0	0	0
944	서울특별시	강북구	미아동	3	0	0	1	0	0	0	0	0	0	0	0	0	0	0	0	0	0	0	0	0	0	0	0	0	0	612000000	2	0	1	0	8	0	0	1	0	21~31	112	134.68	3	1	1	0	0	0	0
945	서울특별시	강북구	미아동	3	0	0	1	0	0	0	0	0	0	0	0	0	0	0	0	0	0	0	0	0	0	0	0	0	0	500000000	1	1	0	0	12	0	0	0	1	1~10	112	130.84	3	1	1	0	0	0	0
946	서울특별시	강북구	미아동	3	0	0	1	0	0	0	0	0	0	0	0	0	0	0	0	0	0	0	0	0	0	0	0	0	0	322000000	2	0	1	0	4	0	1	0	0	21~30	73	49.26	3	1	1	0	0	0	0
947	서울특별시	강북구	미아동	3	0	0	1	0	0	0	0	0	0	0	0	0	0	0	0	0	0	0	0	0	0	0	0	0	0	442000000	3	0	0	1	11	0	0	0	1	20	73	49.26	3	1	1	0	0	0	0
948	서울특별시	강북구	미아동	3	0	0	1	0	0	0	0	0	0	0	0	0	0	0	0	0	0	0	0	0	0	0	0	0	0	383000000	1	1	0	0	4	0	1	0	0	21~30	106	55.87	3	1	1	0	0	0	0
949	서울특별시	강북구	미아동	3	0	0	1	0	0	0	0	0	0	0	0	0	0	0	0	0	0	0	0	0	0	0	0	0	0	366000000	1	1	0	0	2	1	0	0	0	1~10	110	76.76	3	1	1	0	0	0	0
950	서울특별시	강북구	미아동	3	0	0	1	0	0	0	0	0	0	0	0	0	0	0	0	0	0	0	0	0	0	0	0	0	0	615000000	2	0	1	0	8	0	0	1	0	21~31	116	164.06	3	1	1	0	0	0	0
951	서울특별시	강북구	미아동	3	0	0	1	0	0	0	0	0	0	0	0	0	0	0	0	0	0	0	0	0	0	0	0	0	0	464000000	2	0	1	0	3	1	0	0	0	11~20	99	79.08	3	1	1	0	0	0	0
952	서울특별시	강북구	미아동	3	0	0	1	0	0	0	0	0	0	0	0	0	0	0	0	0	0	0	0	0	0	0	0	0	0	335000000	1	1	0	0	5	0	1	0	0	11~20	88	46.19	3	1	1	0	0	0	0
953	서울특별시	강북구	미아동	3	0	0	1	0	0	0	0	0	0	0	0	0	0	0	0	0	0	0	0	0	0	0	0	0	0	560000000	3	0	0	1	8	0	0	1	0	10	88	46.19	3	1	1	0	0	0	0
954	서울특별시	강북구	미아동	3	0	0	1	0	0	0	0	0	0	0	0	0	0	0	0	0	0	0	0	0	0	0	0	0	0	480000000	1	1	0	0	12	0	0	0	1	21~31	99	145.17	3	1	1	0	0	0	0
955	서울특별시	강북구	미아동	3	0	0	1	0	0	0	0	0	0	0	0	0	0	0	0	0	0	0	0	0	0	0	0	0	0	655000000	1	1	0	0	2	1	0	0	0	21~28	122	88.23	5	1	1	0	0	0	0
956	서울특별시	강북구	미아동	3	0	0	1	0	0	0	0	0	0	0	0	0	0	0	0	0	0	0	0	0	0	0	0	0	0	855000000	2	0	1	0	2	1	0	0	0	21~28	159	101.45	5	1	1	0	0	0	0
957	서울특별시	강북구	미아동	3	0	0	1	0	0	0	0	0	0	0	0	0	0	0	0	0	0	0	0	0	0	0	0	0	0	357000000	2	0	1	0	8	0	0	1	0	21~31	69	39.83	5	1	1	0	0	0	0
958	서울특별시	강북구	미아동	3	0	0	1	0	0	0	0	0	0	0	0	0	0	0	0	0	0	0	0	0	0	0	0	0	0	478000000	2	0	1	0	3	1	0	0	0	21~31	109	67.9	5	1	1	0	0	0	0
959	서울특별시	강북구	미아동	3	0	0	1	0	0	0	0	0	0	0	0	0	0	0	0	0	0	0	0	0	0	0	0	0	0	593000000	3	0	0	1	3	1	0	0	0	11~20	109	67.9	5	1	1	0	0	0	0
960	서울특별시	강북구	미아동	3	0	0	1	0	0	0	0	0	0	0	0	0	0	0	0	0	0	0	0	0	0	0	0	0	0	680000000	1	1	0	0	5	0	1	0	0	11~20	119	205.86	5	1	1	0	0	0	0
961	서울특별시	강북구	미아동	3	0	0	1	0	0	0	0	0	0	0	0	0	0	0	0	0	0	0	0	0	0	0	0	0	0	728000000	1	1	0	0	5	0	1	0	0	11~20	136	226.21	5	1	1	0	0	0	0
962	서울특별시	강북구	미아동	3	0	0	1	0	0	0	0	0	0	0	0	0	0	0	0	0	0	0	0	0	0	0	0	0	0	400000000	2	0	1	0	10	0	0	0	1	1~10	66	38.65	5	1	1	0	0	0	0
963	서울특별시	강북구	미아동	3	0	0	1	0	0	0	0	0	0	0	0	0	0	0	0	0	0	0	0	0	0	0	0	0	0	240000000	2	0	1	0	5	0	1	0	0	11~20	53	29.75	5	1	1	0	0	0	0
964	서울특별시	강북구	미아동	3	0	0	1	0	0	0	0	0	0	0	0	0	0	0	0	0	0	0	0	0	0	0	0	0	0	1390000000	3	0	0	1	12	0	0	0	1	27	159	237.06	5	1	1	0	0	0	0
965	서울특별시	강북구	미아동	3	0	0	1	0	0	0	0	0	0	0	0	0	0	0	0	0	0	0	0	0	0	0	0	0	0	306500000	2	0	1	0	1	1	0	0	0	1~10	66	46.28	3	1	1	0	0	0	0
966	서울특별시	강북구	미아동	3	0	0	1	0	0	0	0	0	0	0	0	0	0	0	0	0	0	0	0	0	0	0	0	0	0	375000000	2	0	1	0	2	1	0	0	0	21~28	79	68.56	3	1	1	0	0	0	0
967	서울특별시	강북구	미아동	3	0	0	1	0	0	0	0	0	0	0	0	0	0	0	0	0	0	0	0	0	0	0	0	0	0	400000000	2	0	1	0	6	0	1	0	0	21~30	76	61.49	3	1	1	0	0	0	0
968	서울특별시	강북구	미아동	3	0	0	1	0	0	0	0	0	0	0	0	0	0	0	0	0	0	0	0	0	0	0	0	0	0	599000000	3	0	0	1	11	0	0	0	1	26	89	67.11	3	1	1	0	0	0	0
969	서울특별시	강북구	미아동	3	0	0	1	0	0	0	0	0	0	0	0	0	0	0	0	0	0	0	0	0	0	0	0	0	0	704000000	3	0	0	1	10	0	0	0	1	26	106	160.52	3	1	1	0	0	0	0
970	서울특별시	강북구	미아동	3	0	0	1	0	0	0	0	0	0	0	0	0	0	0	0	0	0	0	0	0	0	0	0	0	0	475000000	2	0	1	0	1	1	0	0	0	11~20	132	76.79	3	1	1	0	0	0	0
971	서울특별시	강북구	미아동	3	0	0	1	0	0	0	0	0	0	0	0	0	0	0	0	0	0	0	0	0	0	0	0	0	0	453000000	2	0	1	0	7	0	0	1	0	1~10	79	47.54	3	1	1	0	0	0	0
972	서울특별시	강북구	미아동	3	0	0	1	0	0	0	0	0	0	0	0	0	0	0	0	0	0	0	0	0	0	0	0	0	0	460000000	3	0	0	1	4	0	1	0	0	11~20	73	48.73	3	1	1	0	0	0	0
973	서울특별시	강북구	미아동	3	0	0	1	0	0	0	0	0	0	0	0	0	0	0	0	0	0	0	0	0	0	0	0	0	0	250000000	3	0	0	1	10	0	0	0	1	21	17	15.1	3	1	1	0	0	0	0
974	서울특별시	강북구	미아동	3	0	0	1	0	0	0	0	0	0	0	0	0	0	0	0	0	0	0	0	0	0	0	0	0	0	323000000	2	0	1	0	3	1	0	0	0	1~10	86	46.55	3	1	1	0	0	0	0
975	서울특별시	강북구	미아동	3	0	0	1	0	0	0	0	0	0	0	0	0	0	0	0	0	0	0	0	0	0	0	0	0	0	315000000	2	0	1	0	1	1	0	0	0	21~31	83	51.24	3	1	1	0	0	0	0
976	서울특별시	강북구	미아동	3	0	0	1	0	0	0	0	0	0	0	0	0	0	0	0	0	0	0	0	0	0	0	0	0	0	223000000	1	1	0	0	5	0	1	0	0	11~20	56	40.66	3	1	1	0	0	0	0
977	서울특별시	강북구	미아동	3	0	0	1	0	0	0	0	0	0	0	0	0	0	0	0	0	0	0	0	0	0	0	0	0	0	650000000	3	0	0	1	12	0	0	0	1	14	119	69.67	3	1	1	0	0	0	0
978	서울특별시	강북구	미아동	3	0	0	1	0	0	0	0	0	0	0	0	0	0	0	0	0	0	0	0	0	0	0	0	0	0	550000000	3	0	0	1	7	0	0	1	0	3	99	56.2	3	1	1	0	0	0	0
979	서울특별시	강북구	미아동	3	0	0	1	0	0	0	0	0	0	0	0	0	0	0	0	0	0	0	0	0	0	0	0	0	0	335000000	1	1	0	0	10	0	0	0	1	11~20	86	41.59	3	1	1	0	0	0	0
980	서울특별시	강북구	미아동	3	0	0	1	0	0	0	0	0	0	0	0	0	0	0	0	0	0	0	0	0	0	0	0	0	0	299000000	2	0	1	0	1	1	0	0	0	21~31	63	37.36	3	1	1	0	0	0	0
981	서울특별시	강북구	미아동	3	0	0	1	0	0	0	0	0	0	0	0	0	0	0	0	0	0	0	0	0	0	0	0	0	0	445000000	2	0	1	0	10	0	0	0	1	11~20	60	31.74	3	1	1	0	0	0	0
982	서울특별시	강북구	미아동	3	0	0	1	0	0	0	0	0	0	0	0	0	0	0	0	0	0	0	0	0	0	0	0	0	0	540000000	3	0	0	1	12	0	0	0	1	11	79	51.24	3	1	1	0	0	0	0
983	서울특별시	강북구	미아동	3	0	0	1	0	0	0	0	0	0	0	0	0	0	0	0	0	0	0	0	0	0	0	0	0	0	551000000	3	0	0	1	11	0	0	0	1	27	79	44.59	3	1	1	0	0	0	0
984	서울특별시	강북구	미아동	3	0	0	1	0	0	0	0	0	0	0	0	0	0	0	0	0	0	0	0	0	0	0	0	0	0	333000000	1	1	0	0	2	1	0	0	0	21~28	93	55.64	1	1	1	0	0	0	0
985	서울특별시	강북구	미아동	3	0	0	1	0	0	0	0	0	0	0	0	0	0	0	0	0	0	0	0	0	0	0	0	0	0	580000000	3	0	0	1	10	0	0	0	1	31	76	51.77	1	1	1	0	0	0	0
986	서울특별시	강북구	미아동	3	0	0	1	0	0	0	0	0	0	0	0	0	0	0	0	0	0	0	0	0	0	0	0	0	0	216900000	1	1	0	0	11	0	0	0	1	1~10	36	36.36	1	1	1	0	0	0	0
987	서울특별시	강북구	미아동	3	0	0	1	0	0	0	0	0	0	0	0	0	0	0	0	0	0	0	0	0	0	0	0	0	0	205000000	2	0	1	0	2	1	0	0	0	1~10	20	18.58	1	1	1	0	0	0	0
988	서울특별시	강북구	미아동	3	0	0	1	0	0	0	0	0	0	0	0	0	0	0	0	0	0	0	0	0	0	0	0	0	0	320000000	2	0	1	0	1	1	0	0	0	11~20	66	45.98	1	1	1	0	0	0	0
989	서울특별시	강북구	미아동	3	0	0	1	0	0	0	0	0	0	0	0	0	0	0	0	0	0	0	0	0	0	0	0	0	0	480000000	2	0	1	0	7	0	0	1	0	21~31	79	122.1	3	1	1	0	0	0	0
990	서울특별시	강북구	미아동	3	0	0	1	0	0	0	0	0	0	0	0	0	0	0	0	0	0	0	0	0	0	0	0	0	0	815000000	2	0	1	0	5	0	1	0	0	21~31	183	160.67	3	1	1	0	0	0	0
991	서울특별시	강북구	미아동	3	0	0	1	0	0	0	0	0	0	0	0	0	0	0	0	0	0	0	0	0	0	0	0	0	0	625000000	1	1	0	0	3	1	0	0	0	21~31	150	214.56	3	1	1	0	0	0	0
992	서울특별시	강북구	미아동	3	0	0	1	0	0	0	0	0	0	0	0	0	0	0	0	0	0	0	0	0	0	0	0	0	0	380000000	2	0	1	0	7	0	0	1	0	11~20	73	55.93	3	1	1	0	0	0	0
993	서울특별시	강북구	미아동	3	0	0	1	0	0	0	0	0	0	0	0	0	0	0	0	0	0	0	0	0	0	0	0	0	0	420000000	2	0	1	0	3	1	0	0	0	11~20	98	66.61	3	1	1	0	0	0	0
994	서울특별시	강북구	미아동	3	0	0	1	0	0	0	0	0	0	0	0	0	0	0	0	0	0	0	0	0	0	0	0	0	0	680000000	2	0	1	0	10	0	0	0	1	1~10	155	108.62	3	1	1	0	0	0	0
995	서울특별시	강북구	미아동	3	0	0	1	0	0	0	0	0	0	0	0	0	0	0	0	0	0	0	0	0	0	0	0	0	0	927000000	2	0	1	0	4	0	1	0	0	11~20	192	248.91	3	1	1	0	0	0	0
996	서울특별시	강북구	미아동	3	0	0	1	0	0	0	0	0	0	0	0	0	0	0	0	0	0	0	0	0	0	0	0	0	0	380000000	2	0	1	0	5	0	1	0	0	21~31	73	44.23	3	1	1	0	0	0	0
997	서울특별시	강북구	미아동	3	0	0	1	0	0	0	0	0	0	0	0	0	0	0	0	0	0	0	0	0	0	0	0	0	0	817000000	1	1	0	0	10	0	0	0	1	11~20	142	155.18	3	1	1	0	0	0	0
998	서울특별시	강북구	미아동	3	0	0	1	0	0	0	0	0	0	0	0	0	0	0	0	0	0	0	0	0	0	0	0	0	0	684000000	1	1	0	0	8	0	0	1	0	21~31	126	132.23	5	1	1	0	0	0	0
999	서울특별시	강북구	미아동	3	0	0	1	0	0	0	0	0	0	0	0	0	0	0	0	0	0	0	0	0	0	0	0	0	0	530000000	3	0	0	1	4	0	1	0	0	1~10	159	136.33	3	1	1	0	0	0	0
1000	서울특별시	강북구	미아동	3	0	0	1	0	0	0	0	0	0	0	0	0	0	0	0	0	0	0	0	0	0	0	0	0	0	500000000	1	1	0	0	5	0	1	0	0	21~31	106	68.86	3	1	1	0	0	0	0
1001	서울특별시	강북구	미아동	3	0	0	1	0	0	0	0	0	0	0	0	0	0	0	0	0	0	0	0	0	0	0	0	0	0	440000000	1	1	0	0	5	0	1	0	0	21~31	109	81.52	3	1	1	0	0	0	0
1002	서울특별시	강북구	미아동	3	0	0	1	0	0	0	0	0	0	0	0	0	0	0	0	0	0	0	0	0	0	0	0	0	0	320000000	1	1	0	0	6	0	1	0	0	21~30	86	54.25	3	1	1	0	0	0	0
1003	서울특별시	강북구	미아동	3	0	0	1	0	0	0	0	0	0	0	0	0	0	0	0	0	0	0	0	0	0	0	0	0	0	450000000	1	1	0	0	7	0	0	1	0	11~20	99	69.39	3	1	1	0	0	0	0
1004	서울특별시	강북구	미아동	3	0	0	1	0	0	0	0	0	0	0	0	0	0	0	0	0	0	0	0	0	0	0	0	0	0	460000000	2	0	1	0	5	0	1	0	0	1~10	93	83.34	5	1	1	0	0	0	0
1005	서울특별시	강북구	미아동	3	0	0	1	0	0	0	0	0	0	0	0	0	0	0	0	0	0	0	0	0	0	0	0	0	0	1060000000	2	0	1	0	9	0	0	1	0	1~10	252	163.1	3	1	1	0	0	0	0
1006	서울특별시	강북구	미아동	3	0	0	1	0	0	0	0	0	0	0	0	0	0	0	0	0	0	0	0	0	0	0	0	0	0	268000000	1	1	0	0	10	0	0	0	1	11~20	73	50.22	3	1	1	0	0	0	0
1007	서울특별시	강북구	미아동	3	0	0	1	0	0	0	0	0	0	0	0	0	0	0	0	0	0	0	0	0	0	0	0	0	0	282000000	1	1	0	0	9	0	0	1	0	11~20	89	67.64	4	1	1	0	0	0	0
1008	서울특별시	강북구	미아동	3	0	0	1	0	0	0	0	0	0	0	0	0	0	0	0	0	0	0	0	0	0	0	0	0	0	708000000	1	1	0	0	6	0	1	0	0	21~30	139	205.79	4	1	1	0	0	0	0
1009	서울특별시	강북구	미아동	3	0	0	1	0	0	0	0	0	0	0	0	0	0	0	0	0	0	0	0	0	0	0	0	0	0	400000000	1	1	0	0	9	0	0	1	0	1~10	100	47.11	3	1	1	0	0	0	0
1010	서울특별시	강북구	미아동	3	0	0	1	0	0	0	0	0	0	0	0	0	0	0	0	0	0	0	0	0	0	0	0	0	0	680000000	3	0	0	1	9	0	0	1	0	10	93	47.11	3	1	1	0	0	0	0
1011	서울특별시	강북구	미아동	3	0	0	1	0	0	0	0	0	0	0	0	0	0	0	0	0	0	0	0	0	0	0	0	0	0	775000000	3	0	0	1	5	0	1	0	0	31	102	58.91	3	1	1	0	0	0	0
1012	서울특별시	강북구	미아동	3	0	0	1	0	0	0	0	0	0	0	0	0	0	0	0	0	0	0	0	0	0	0	0	0	0	1130000000	3	0	0	1	6	0	1	0	0	10	192	249	3	1	1	0	0	0	0
1013	서울특별시	강북구	미아동	3	0	0	1	0	0	0	0	0	0	0	0	0	0	0	0	0	0	0	0	0	0	0	0	0	0	450000000	1	1	0	0	2	1	0	0	0	11~20	119	84.83	3	1	1	0	0	0	0
1014	서울특별시	강북구	미아동	3	0	0	1	0	0	0	0	0	0	0	0	0	0	0	0	0	0	0	0	0	0	0	0	0	0	540000000	2	0	1	0	1	1	0	0	0	1~10	119	92.7	3	1	1	0	0	0	0
1015	서울특별시	강북구	미아동	3	0	0	1	0	0	0	0	0	0	0	0	0	0	0	0	0	0	0	0	0	0	0	0	0	0	628000000	3	0	0	1	12	0	0	0	1	10	119	92.7	3	1	1	0	0	0	0
1016	서울특별시	강북구	미아동	3	0	0	1	0	0	0	0	0	0	0	0	0	0	0	0	0	0	0	0	0	0	0	0	0	0	1160000000	2	0	1	0	9	0	0	1	0	11~20	202	249.21	3	1	1	0	0	0	0
1017	서울특별시	강북구	미아동	3	0	0	1	0	0	0	0	0	0	0	0	0	0	0	0	0	0	0	0	0	0	0	0	0	0	437000000	2	0	1	0	9	0	0	1	0	11~20	86	53.88	3	1	1	0	0	0	0
1018	서울특별시	강북구	미아동	3	0	0	1	0	0	0	0	0	0	0	0	0	0	0	0	0	0	0	0	0	0	0	0	0	0	354500000	1	1	0	0	9	0	0	1	0	1~10	99	36.36	4	1	1	0	0	0	0
1019	서울특별시	강북구	미아동	3	0	0	1	0	0	0	0	0	0	0	0	0	0	0	0	0	0	0	0	0	0	0	0	0	0	465000000	3	0	0	1	9	0	0	1	0	19	89	48.07	4	4	0	0	0	1	0
1020	서울특별시	강북구	미아동	3	0	0	1	0	0	0	0	0	0	0	0	0	0	0	0	0	0	0	0	0	0	0	0	0	0	325000000	2	0	1	0	2	1	0	0	0	1~10	83	48.07	4	4	0	0	0	1	0
1021	서울특별시	강북구	미아동	3	0	0	1	0	0	0	0	0	0	0	0	0	0	0	0	0	0	0	0	0	0	0	0	0	0	236500000	1	1	0	0	4	0	1	0	0	11~20	69	45.26	4	4	0	0	0	1	0
1022	서울특별시	강북구	미아동	3	0	0	1	0	0	0	0	0	0	0	0	0	0	0	0	0	0	0	0	0	0	0	0	0	0	310000000	1	1	0	0	11	0	0	0	1	1~10	93	63.28	4	4	0	0	0	1	0
1023	서울특별시	강북구	미아동	3	0	0	1	0	0	0	0	0	0	0	0	0	0	0	0	0	0	0	0	0	0	0	0	0	0	350000000	2	0	1	0	7	0	0	1	0	1~10	93	60.13	4	4	0	0	0	1	0
1024	서울특별시	강북구	미아동	3	0	0	1	0	0	0	0	0	0	0	0	0	0	0	0	0	0	0	0	0	0	0	0	0	0	245500000	1	1	0	0	11	0	0	0	1	11~20	60	43.04	4	4	0	0	0	1	0
1025	서울특별시	강북구	미아동	3	0	0	1	0	0	0	0	0	0	0	0	0	0	0	0	0	0	0	0	0	0	0	0	0	0	218000000	1	1	0	0	8	0	0	1	0	21~31	36	22.31	3	4	0	0	0	1	0
1026	서울특별시	강북구	미아동	3	0	0	1	0	0	0	0	0	0	0	0	0	0	0	0	0	0	0	0	0	0	0	0	0	0	480000000	2	0	1	0	5	0	1	0	0	11~20	106	68.4	3	4	0	0	0	1	0
1027	서울특별시	강북구	미아동	3	0	0	1	0	0	0	0	0	0	0	0	0	0	0	0	0	0	0	0	0	0	0	0	0	0	390000000	2	0	1	0	7	0	0	1	0	1~10	53	33.06	3	4	0	0	0	1	0
1028	서울특별시	강북구	미아동	3	0	0	1	0	0	0	0	0	0	0	0	0	0	0	0	0	0	0	0	0	0	0	0	0	0	330000000	2	0	1	0	3	1	0	0	0	1~10	73	62.91	4	1	1	0	0	0	0
1029	서울특별시	강북구	미아동	3	0	0	1	0	0	0	0	0	0	0	0	0	0	0	0	0	0	0	0	0	0	0	0	0	0	350000000	3	0	0	1	2	1	0	0	0	21~28	73	49.43	4	1	1	0	0	0	0
1030	서울특별시	강북구	미아동	3	0	0	1	0	0	0	0	0	0	0	0	0	0	0	0	0	0	0	0	0	0	0	0	0	0	497000000	3	0	0	1	11	0	0	0	1	18	89	62.84	4	1	1	0	0	0	0
1031	서울특별시	강북구	미아동	3	0	0	1	0	0	0	0	0	0	0	0	0	0	0	0	0	0	0	0	0	0	0	0	0	0	675000000	2	0	1	0	10	0	0	0	1	1~10	112	133.45	3	1	1	0	0	0	0
1032	서울특별시	강북구	미아동	3	0	0	1	0	0	0	0	0	0	0	0	0	0	0	0	0	0	0	0	0	0	0	0	0	0	585000000	3	0	0	1	8	0	0	1	0	5	102	121.29	3	1	1	0	0	0	0
1033	서울특별시	강북구	미아동	3	0	0	1	0	0	0	0	0	0	0	0	0	0	0	0	0	0	0	0	0	0	0	0	0	0	357000000	1	1	0	0	3	1	0	0	0	1~10	99	118.34	3	1	1	0	0	0	0
1034	서울특별시	강북구	미아동	3	0	0	1	0	0	0	0	0	0	0	0	0	0	0	0	0	0	0	0	0	0	0	0	0	0	275000000	3	0	0	1	3	1	0	0	0	11~20	98	83.77	4	1	1	0	0	0	0
1035	서울특별시	강북구	미아동	3	0	0	1	0	0	0	0	0	0	0	0	0	0	0	0	0	0	0	0	0	0	0	0	0	0	740000000	2	0	1	0	10	0	0	0	1	1~10	145	216.3	5	1	1	0	0	0	0
1036	서울특별시	강북구	미아동	3	0	0	1	0	0	0	0	0	0	0	0	0	0	0	0	0	0	0	0	0	0	0	0	0	0	347000000	2	0	1	0	7	0	0	1	0	21~31	102	46.61	5	1	1	0	0	0	0
1037	서울특별시	강북구	미아동	3	0	0	1	0	0	0	0	0	0	0	0	0	0	0	0	0	0	0	0	0	0	0	0	0	0	410000000	2	0	1	0	3	1	0	0	0	21~31	99	64.26	4	1	1	0	0	0	0
1038	서울특별시	강북구	미아동	3	0	0	1	0	0	0	0	0	0	0	0	0	0	0	0	0	0	0	0	0	0	0	0	0	0	270000000	3	0	0	1	5	0	1	0	0	25	66	43.27	4	1	1	0	0	0	0
1039	서울특별시	강북구	미아동	3	0	0	1	0	0	0	0	0	0	0	0	0	0	0	0	0	0	0	0	0	0	0	0	0	0	403000000	2	0	1	0	11	0	0	0	1	11~20	122	88.2	4	1	1	0	0	0	0
1040	서울특별시	강북구	미아동	3	0	0	1	0	0	0	0	0	0	0	0	0	0	0	0	0	0	0	0	0	0	0	0	0	0	439000000	3	0	0	1	9	0	0	1	0	24	122	88.2	4	1	1	0	0	0	0
1041	서울특별시	강북구	미아동	3	0	0	1	0	0	0	0	0	0	0	0	0	0	0	0	0	0	0	0	0	0	0	0	0	0	220000000	1	1	0	0	3	1	0	0	0	1~10	96	50.12	4	1	1	0	0	0	0
1042	서울특별시	강북구	미아동	3	0	0	1	0	0	0	0	0	0	0	0	0	0	0	0	0	0	0	0	0	0	0	0	0	0	264000000	3	0	0	1	10	0	0	0	1	14	79	47.37	4	1	1	0	0	0	0
1043	서울특별시	강북구	미아동	3	0	0	1	0	0	0	0	0	0	0	0	0	0	0	0	0	0	0	0	0	0	0	0	0	0	267000000	3	0	0	1	10	0	0	0	1	5	76	44.63	4	1	1	0	0	0	0
1044	서울특별시	강북구	미아동	3	0	0	1	0	0	0	0	0	0	0	0	0	0	0	0	0	0	0	0	0	0	0	0	0	0	660000000	3	0	0	1	8	0	0	1	0	25	106	79.64	5	1	1	0	0	0	0
1045	서울특별시	강북구	미아동	3	0	0	1	0	0	0	0	0	0	0	0	0	0	0	0	0	0	0	0	0	0	0	0	0	0	430000000	3	0	0	1	6	0	1	0	0	25	66	63.87	5	1	1	0	0	0	0
1046	서울특별시	강북구	미아동	3	0	0	1	0	0	0	0	0	0	0	0	0	0	0	0	0	0	0	0	0	0	0	0	0	0	395000000	1	1	0	0	3	1	0	0	0	1~10	99	66.12	3	1	1	0	0	0	0
1047	서울특별시	강북구	미아동	3	0	0	1	0	0	0	0	0	0	0	0	0	0	0	0	0	0	0	0	0	0	0	0	0	0	193000000	1	1	0	0	9	0	0	1	0	21~30	69	30.84	3	1	1	0	0	0	0
1048	서울특별시	강북구	미아동	3	0	0	1	0	0	0	0	0	0	0	0	0	0	0	0	0	0	0	0	0	0	0	0	0	0	387000000	1	1	0	0	3	1	0	0	0	21~31	102	70.15	3	1	1	0	0	0	0
1049	서울특별시	강북구	미아동	3	0	0	1	0	0	0	0	0	0	0	0	0	0	0	0	0	0	0	0	0	0	0	0	0	0	800000000	2	0	1	0	4	0	1	0	0	1~10	196	216.85	3	1	1	0	0	0	0
1050	서울특별시	강북구	미아동	3	0	0	1	0	0	0	0	0	0	0	0	0	0	0	0	0	0	0	0	0	0	0	0	0	0	270000000	1	1	0	0	8	0	0	1	0	1~10	89	45.59	3	1	1	0	0	0	0
1051	서울특별시	강북구	미아동	3	0	0	1	0	0	0	0	0	0	0	0	0	0	0	0	0	0	0	0	0	0	0	0	0	0	373000000	3	0	0	1	11	0	0	0	1	7	89	45.59	3	1	1	0	0	0	0
1052	서울특별시	강북구	미아동	3	0	0	1	0	0	0	0	0	0	0	0	0	0	0	0	0	0	0	0	0	0	0	0	0	0	376000000	1	1	0	0	9	0	0	1	0	21~30	89	59.31	3	1	1	0	0	0	0
1053	서울특별시	강북구	미아동	3	0	0	1	0	0	0	0	0	0	0	0	0	0	0	0	0	0	0	0	0	0	0	0	0	0	364000000	1	1	0	0	9	0	0	1	0	21~30	86	64.1	3	1	1	0	0	0	0
1054	서울특별시	강북구	미아동	3	0	0	1	0	0	0	0	0	0	0	0	0	0	0	0	0	0	0	0	0	0	0	0	0	0	362000000	1	1	0	0	9	0	0	1	0	21~30	86	65.72	3	1	1	0	0	0	0
1055	서울특별시	강북구	미아동	3	0	0	1	0	0	0	0	0	0	0	0	0	0	0	0	0	0	0	0	0	0	0	0	0	0	285000000	1	1	0	0	10	0	0	0	1	21~31	79	47.93	3	1	1	0	0	0	0
1056	서울특별시	강북구	미아동	3	0	0	1	0	0	0	0	0	0	0	0	0	0	0	0	0	0	0	0	0	0	0	0	0	0	450000000	2	0	1	0	10	0	0	0	1	21~31	109	76.86	3	1	1	0	0	0	0
1057	서울특별시	강북구	미아동	3	0	0	1	0	0	0	0	0	0	0	0	0	0	0	0	0	0	0	0	0	0	0	0	0	0	364000000	1	1	0	0	10	0	0	0	1	21~31	86	65.59	3	1	1	0	0	0	0
1058	서울특별시	강북구	미아동	3	0	0	1	0	0	0	0	0	0	0	0	0	0	0	0	0	0	0	0	0	0	0	0	0	0	444000000	2	0	1	0	5	0	1	0	0	11~20	122	104.54	4	1	1	0	0	0	0
1059	서울특별시	강북구	미아동	3	0	0	1	0	0	0	0	0	0	0	0	0	0	0	0	0	0	0	0	0	0	0	0	0	0	175000000	2	0	1	0	11	0	0	0	1	11~20	79	56	3	4	0	0	0	1	0
1060	서울특별시	강북구	미아동	3	0	0	1	0	0	0	0	0	0	0	0	0	0	0	0	0	0	0	0	0	0	0	0	0	0	451000000	2	0	1	0	8	0	0	1	0	11~20	136	147.07	3	1	1	0	0	0	0
1061	서울특별시	강북구	미아동	3	0	0	1	0	0	0	0	0	0	0	0	0	0	0	0	0	0	0	0	0	0	0	0	0	0	578000000	3	0	0	1	6	0	1	0	0	27	132	144.6	3	1	1	0	0	0	0
1062	서울특별시	강북구	미아동	3	0	0	1	0	0	0	0	0	0	0	0	0	0	0	0	0	0	0	0	0	0	0	0	0	0	290000000	1	1	0	0	7	0	0	1	0	21~31	102	66.64	3	1	1	0	0	0	0
1063	서울특별시	강북구	미아동	3	0	0	1	0	0	0	0	0	0	0	0	0	0	0	0	0	0	0	0	0	0	0	0	0	0	110000000	2	0	1	0	9	0	0	1	0	11~20	36	28.43	3	1	1	0	0	0	0
1064	서울특별시	강북구	미아동	3	0	0	1	0	0	0	0	0	0	0	0	0	0	0	0	0	0	0	0	0	0	0	0	0	0	253000000	1	1	0	0	4	0	1	0	0	1~10	106	34.64	3	4	0	0	0	1	0
1065	서울특별시	강북구	미아동	3	0	0	1	0	0	0	0	0	0	0	0	0	0	0	0	0	0	0	0	0	0	0	0	0	0	228000000	1	1	0	0	8	0	0	1	0	1~10	109	39.11	3	1	1	0	0	0	0
1066	서울특별시	강북구	미아동	3	0	0	1	0	0	0	0	0	0	0	0	0	0	0	0	0	0	0	0	0	0	0	0	0	0	230000000	1	1	0	0	12	0	0	0	1	11~20	89	64.63	3	1	1	0	0	0	0
1067	서울특별시	강북구	미아동	3	0	0	1	0	0	0	0	0	0	0	0	0	0	0	0	0	0	0	0	0	0	0	0	0	0	540000000	3	0	0	1	6	0	1	0	0	3	132	71.34	3	1	1	0	0	0	0
1068	서울특별시	강북구	미아동	3	0	0	1	0	0	0	0	0	0	0	0	0	0	0	0	0	0	0	0	0	0	0	0	0	0	200000000	1	1	0	0	6	0	1	0	0	21~30	83	46.28	3	1	1	0	0	0	0
1069	서울특별시	강북구	미아동	3	0	0	1	0	0	0	0	0	0	0	0	0	0	0	0	0	0	0	0	0	0	0	0	0	0	300000000	1	1	0	0	8	0	0	1	0	11~20	66	42.94	3	1	1	0	0	0	0
1070	서울특별시	강북구	미아동	3	0	0	1	0	0	0	0	0	0	0	0	0	0	0	0	0	0	0	0	0	0	0	0	0	0	500000000	3	0	0	1	11	0	0	0	1	19	89	70.38	3	1	1	0	0	0	0
1071	서울특별시	강북구	미아동	3	0	0	1	0	0	0	0	0	0	0	0	0	0	0	0	0	0	0	0	0	0	0	0	0	0	203000000	1	1	0	0	10	0	0	0	1	21~31	66	51.67	3	1	1	0	0	0	0
1072	서울특별시	강북구	미아동	3	0	0	1	0	0	0	0	0	0	0	0	0	0	0	0	0	0	0	0	0	0	0	0	0	0	297500000	2	0	1	0	7	0	0	1	0	11~20	56	40.46	3	1	1	0	0	0	0
1073	서울특별시	강북구	미아동	3	0	0	1	0	0	0	0	0	0	0	0	0	0	0	0	0	0	0	0	0	0	0	0	0	0	504000000	1	1	0	0	4	0	1	0	0	1~10	93	87.11	3	1	1	0	0	0	0
1074	서울특별시	강북구	미아동	3	0	0	1	0	0	0	0	0	0	0	0	0	0	0	0	0	0	0	0	0	0	0	0	0	0	190000000	3	0	0	1	11	0	0	0	1	1	39	29.68	3	1	1	0	0	0	0
1075	서울특별시	강북구	미아동	3	0	0	1	0	0	0	0	0	0	0	0	0	0	0	0	0	0	0	0	0	0	0	0	0	0	260000000	1	1	0	0	11	0	0	0	1	11~20	93	117.45	3	1	1	0	0	0	0
1076	서울특별시	강북구	미아동	3	0	0	1	0	0	0	0	0	0	0	0	0	0	0	0	0	0	0	0	0	0	0	0	0	0	185000000	2	0	1	0	3	1	0	0	0	21~31	89	68.03	4	1	1	0	0	0	0
1077	서울특별시	강북구	미아동	3	0	0	1	0	0	0	0	0	0	0	0	0	0	0	0	0	0	0	0	0	0	0	0	0	0	406600000	3	0	0	1	6	0	1	0	0	12	96	95.38	4	1	1	0	0	0	0
1078	서울특별시	강북구	미아동	3	0	0	1	0	0	0	0	0	0	0	0	0	0	0	0	0	0	0	0	0	0	0	0	0	0	168000000	2	0	1	0	9	0	0	1	0	1~10	93	49.51	3	4	0	0	0	1	0
1079	서울특별시	강북구	미아동	3	0	0	1	0	0	0	0	0	0	0	0	0	0	0	0	0	0	0	0	0	0	0	0	0	0	220000000	1	1	0	0	4	0	1	0	0	21~30	60	41.89	3	1	1	0	0	0	0
1080	서울특별시	강북구	미아동	3	0	0	1	0	0	0	0	0	0	0	0	0	0	0	0	0	0	0	0	0	0	0	0	0	0	297500000	1	1	0	0	7	0	0	1	0	21~31	56	46.35	3	1	1	0	0	0	0
1081	서울특별시	강북구	미아동	3	0	0	1	0	0	0	0	0	0	0	0	0	0	0	0	0	0	0	0	0	0	0	0	0	0	414000000	1	1	0	0	7	0	0	1	0	21~31	119	51.47	3	1	1	0	0	0	0
1082	서울특별시	강북구	미아동	3	0	0	1	0	0	0	0	0	0	0	0	0	0	0	0	0	0	0	0	0	0	0	0	0	0	444000000	1	1	0	0	7	0	0	1	0	1~10	116	56.63	3	1	1	0	0	0	0
1083	서울특별시	강북구	미아동	3	0	0	1	0	0	0	0	0	0	0	0	0	0	0	0	0	0	0	0	0	0	0	0	0	0	318000000	2	0	1	0	7	0	0	1	0	21~31	83	31.93	3	1	1	0	0	0	0
1084	서울특별시	강북구	미아동	3	0	0	1	0	0	0	0	0	0	0	0	0	0	0	0	0	0	0	0	0	0	0	0	0	0	333500000	2	0	1	0	7	0	0	1	0	11~20	96	51.51	3	1	1	0	0	0	0
1085	서울특별시	강북구	미아동	3	0	0	1	0	0	0	0	0	0	0	0	0	0	0	0	0	0	0	0	0	0	0	0	0	0	442800000	3	0	0	1	12	0	0	0	1	30	79	37.09	3	1	1	0	0	0	0
1086	서울특별시	강북구	미아동	3	0	0	1	0	0	0	0	0	0	0	0	0	0	0	0	0	0	0	0	0	0	0	0	0	0	288000000	3	0	0	1	3	1	0	0	0	21~31	79	41.72	4	1	1	0	0	0	0
1087	서울특별시	강북구	미아동	3	0	0	1	0	0	0	0	0	0	0	0	0	0	0	0	0	0	0	0	0	0	0	0	0	0	248000000	1	1	0	0	2	1	0	0	0	21~28	102	67.14	3	1	1	0	0	0	0
1088	서울특별시	강북구	미아동	3	0	0	1	0	0	0	0	0	0	0	0	0	0	0	0	0	0	0	0	0	0	0	0	0	0	390000000	1	1	0	0	8	0	0	1	0	21~31	93	123.81	3	1	1	0	0	0	0
1089	서울특별시	강북구	미아동	3	0	0	1	0	0	0	0	0	0	0	0	0	0	0	0	0	0	0	0	0	0	0	0	0	0	615000000	2	0	1	0	1	1	0	0	0	21~31	152	227.96	3	1	1	0	0	0	0
1090	서울특별시	강북구	미아동	3	0	0	1	0	0	0	0	0	0	0	0	0	0	0	0	0	0	0	0	0	0	0	0	0	0	195000000	2	0	1	0	3	1	0	0	0	11~20	66	33.26	3	1	1	0	0	0	0
1091	서울특별시	강북구	미아동	3	0	0	1	0	0	0	0	0	0	0	0	0	0	0	0	0	0	0	0	0	0	0	0	0	0	146000000	2	0	1	0	10	0	0	0	1	11~20	63	46.15	3	1	1	0	0	0	0
1092	서울특별시	강북구	미아동	3	0	0	1	0	0	0	0	0	0	0	0	0	0	0	0	0	0	0	0	0	0	0	0	0	0	365300000	1	1	0	0	8	0	0	1	0	21~31	93	110.02	3	1	1	0	0	0	0
1093	서울특별시	강북구	미아동	3	0	0	1	0	0	0	0	0	0	0	0	0	0	0	0	0	0	0	0	0	0	0	0	0	0	370000000	2	0	1	0	9	0	0	1	0	11~20	93	60.9	3	1	1	0	0	0	0
1094	서울특별시	강북구	미아동	3	0	0	1	0	0	0	0	0	0	0	0	0	0	0	0	0	0	0	0	0	0	0	0	0	0	1070000000	2	0	1	0	6	0	1	0	0	21~30	221	231.4	3	1	1	0	0	0	0
1095	서울특별시	강북구	미아동	3	0	0	1	0	0	0	0	0	0	0	0	0	0	0	0	0	0	0	0	0	0	0	0	0	0	413600000	3	0	0	1	10	0	0	0	1	10	93	46.31	3	1	1	0	0	0	0
1096	서울특별시	강북구	미아동	3	0	0	1	0	0	0	0	0	0	0	0	0	0	0	0	0	0	0	0	0	0	0	0	0	0	402600000	3	0	0	1	10	0	0	0	1	4	69	102.87	3	1	1	0	0	0	0
1097	서울특별시	강북구	미아동	3	0	0	1	0	0	0	0	0	0	0	0	0	0	0	0	0	0	0	0	0	0	0	0	0	0	175000000	3	0	0	1	10	0	0	0	1	15	34	64.56	3	4	0	0	0	1	0
1098	서울특별시	강북구	미아동	3	0	0	1	0	0	0	0	0	0	0	0	0	0	0	0	0	0	0	0	0	0	0	0	0	0	110000000	3	0	0	1	9	0	0	1	0	27	46	34.18	3	4	0	0	0	1	0
1099	서울특별시	강북구	미아동	3	0	0	1	0	0	0	0	0	0	0	0	0	0	0	0	0	0	0	0	0	0	0	0	0	0	267000000	3	0	0	1	8	0	0	1	0	7	77	46.55	3	1	1	0	0	0	0
1100	서울특별시	강북구	미아동	3	0	0	1	0	0	0	0	0	0	0	0	0	0	0	0	0	0	0	0	0	0	0	0	0	0	750000000	2	0	1	0	3	1	0	0	0	11~20	172	163.5	3	1	1	0	0	0	0
1101	서울특별시	강북구	미아동	3	0	0	1	0	0	0	0	0	0	0	0	0	0	0	0	0	0	0	0	0	0	0	0	0	0	890000000	1	1	0	0	6	0	1	0	0	1~10	271	326.61	3	1	1	0	0	0	0
1102	서울특별시	강북구	미아동	3	0	0	1	0	0	0	0	0	0	0	0	0	0	0	0	0	0	0	0	0	0	0	0	0	0	153000000	1	1	0	0	10	0	0	0	1	21~31	50	24.19	3	1	1	0	0	0	0
1103	서울특별시	강북구	미아동	3	0	0	1	0	0	0	0	0	0	0	0	0	0	0	0	0	0	0	0	0	0	0	0	0	0	200000000	1	1	0	0	5	0	1	0	0	21~31	50	32.84	3	1	1	0	0	0	0
1104	서울특별시	강북구	미아동	3	0	0	1	0	0	0	0	0	0	0	0	0	0	0	0	0	0	0	0	0	0	0	0	0	0	155000000	1	1	0	0	5	0	1	0	0	21~31	43	25.1	3	1	1	0	0	0	0
1105	서울특별시	강북구	미아동	3	0	0	1	0	0	0	0	0	0	0	0	0	0	0	0	0	0	0	0	0	0	0	0	0	0	180000000	1	1	0	0	10	0	0	0	1	1~10	73	52.61	3	1	1	0	0	0	0
1106	서울특별시	강북구	미아동	3	0	0	1	0	0	0	0	0	0	0	0	0	0	0	0	0	0	0	0	0	0	0	0	0	0	250000000	2	0	1	0	12	0	0	0	1	21~31	79	30.64	3	1	1	0	0	0	0
1107	서울특별시	강북구	미아동	3	0	0	1	0	0	0	0	0	0	0	0	0	0	0	0	0	0	0	0	0	0	0	0	0	0	290000000	1	1	0	0	5	0	1	0	0	21~31	156	66.97	3	4	0	0	0	1	0
1108	서울특별시	강북구	미아동	3	0	0	1	0	0	0	0	0	0	0	0	0	0	0	0	0	0	0	0	0	0	0	0	0	0	947000000	3	0	0	1	3	1	0	0	0	21~31	321	77.5	3	1	1	0	0	0	0
1109	서울특별시	강북구	미아동	3	0	0	1	0	0	0	0	0	0	0	0	0	0	0	0	0	0	0	0	0	0	0	0	0	0	130000000	2	0	1	0	10	0	0	0	1	21~31	43	21.63	3	1	1	0	0	0	0
1110	서울특별시	강북구	미아동	3	0	0	1	0	0	0	0	0	0	0	0	0	0	0	0	0	0	0	0	0	0	0	0	0	0	125000000	3	0	0	1	12	0	0	0	1	22	46	21.85	3	1	1	0	0	0	0
1111	서울특별시	강북구	미아동	3	0	0	1	0	0	0	0	0	0	0	0	0	0	0	0	0	0	0	0	0	0	0	0	0	0	120000000	2	0	1	0	10	0	0	0	1	11~20	33.02	20.2	3	1	1	0	0	0	0
1112	서울특별시	강북구	미아동	3	0	0	1	0	0	0	0	0	0	0	0	0	0	0	0	0	0	0	0	0	0	0	0	0	0	330000000	1	1	0	0	4	0	1	0	0	1~10	99	155.22	3	4	0	0	0	1	0
1113	서울특별시	강북구	미아동	3	0	0	1	0	0	0	0	0	0	0	0	0	0	0	0	0	0	0	0	0	0	0	0	0	0	257000000	3	0	0	1	12	0	0	0	1	13	99	28.1	3	4	0	0	0	1	0
1114	서울특별시	강북구	미아동	3	0	0	1	0	0	0	0	0	0	0	0	0	0	0	0	0	0	0	0	0	0	0	0	0	0	650000000	2	0	1	0	10	0	0	0	1	1~10	215	97.63	3	4	0	0	0	1	0
1115	서울특별시	강북구	미아동	3	0	0	1	0	0	0	0	0	0	0	0	0	0	0	0	0	0	0	0	0	0	0	0	0	0	320000000	2	0	1	0	3	1	0	0	0	1~10	129	72	3	4	0	0	0	1	0
1116	서울특별시	강북구	미아동	3	0	0	1	0	0	0	0	0	0	0	0	0	0	0	0	0	0	0	0	0	0	0	0	0	0	250000000	1	1	0	0	12	0	0	0	1	1~10	70	97.31	3	4	0	0	0	1	0
1117	서울특별시	강북구	미아동	3	0	0	1	0	0	0	0	0	0	0	0	0	0	0	0	0	0	0	0	0	0	0	0	0	0	299000000	2	0	1	0	8	0	0	1	0	11~20	155	58.52	3	4	0	0	0	1	0
1118	서울특별시	강북구	미아동	3	0	0	1	0	0	0	0	0	0	0	0	0	0	0	0	0	0	0	0	0	0	0	0	0	0	98000000	1	1	0	0	10	0	0	0	1	21~31	50	31.5	3	4	0	0	0	1	0
1119	서울특별시	강북구	미아동	3	0	0	1	0	0	0	0	0	0	0	0	0	0	0	0	0	0	0	0	0	0	0	0	0	0	105000000	3	0	0	1	11	0	0	0	1	19	57	43.5	3	1	1	0	0	0	0
1120	서울특별시	강북구	미아동	3	0	0	1	0	0	0	0	0	0	0	0	0	0	0	0	0	0	0	0	0	0	0	0	0	0	170000000	2	0	1	0	12	0	0	0	1	11~20	71	45.5	3	4	0	0	0	1	0
1121	서울특별시	강북구	미아동	3	0	0	1	0	0	0	0	0	0	0	0	0	0	0	0	0	0	0	0	0	0	0	0	0	0	450000000	2	0	1	0	10	0	0	0	1	11~20	182	75.89	3	4	0	0	0	1	0
1122	서울특별시	강북구	미아동	3	0	0	1	0	0	0	0	0	0	0	0	0	0	0	0	0	0	0	0	0	0	0	0	0	0	270000000	2	0	1	0	2	1	0	0	0	21~28	139	66.15	3	4	0	0	0	1	0
1123	서울특별시	강북구	미아동	3	0	0	1	0	0	0	0	0	0	0	0	0	0	0	0	0	0	0	0	0	0	0	0	0	0	199000000	3	0	0	1	9	0	0	1	0	9	63	35.37	3	4	0	0	0	1	0
1124	서울특별시	강북구	미아동	3	0	0	1	0	0	0	0	0	0	0	0	0	0	0	0	0	0	0	0	0	0	0	0	0	0	350000000	2	0	1	0	10	0	0	0	1	21~31	129	31.67	3	4	0	0	0	1	0
1125	서울특별시	강북구	미아동	3	0	0	1	0	0	0	0	0	0	0	0	0	0	0	0	0	0	0	0	0	0	0	0	0	0	298000000	2	0	1	0	9	0	0	1	0	1~10	208	69.72	3	4	0	0	0	1	0
1126	서울특별시	강북구	미아동	3	0	0	1	0	0	0	0	0	0	0	0	0	0	0	0	0	0	0	0	0	0	0	0	0	0	180000000	3	0	0	1	6	0	1	0	0	5	60	41.56	3	4	0	0	0	1	0
1127	서울특별시	강북구	미아동	3	0	0	1	0	0	0	0	0	0	0	0	0	0	0	0	0	0	0	0	0	0	0	0	0	0	470000000	2	0	1	0	11	0	0	0	1	21~30	155	90.87	3	4	0	0	0	1	0
1128	서울특별시	강북구	미아동	3	0	0	1	0	0	0	0	0	0	0	0	0	0	0	0	0	0	0	0	0	0	0	0	0	0	155000000	1	1	0	0	3	1	0	0	0	1~10	79	42.19	3	4	0	0	0	1	0
1129	서울특별시	강북구	미아동	3	0	0	1	0	0	0	0	0	0	0	0	0	0	0	0	0	0	0	0	0	0	0	0	0	0	150000000	3	0	0	1	6	0	1	0	0	3	63.26	37.07	3	4	0	0	0	1	0
1130	서울특별시	강북구	미아동	3	0	0	1	0	0	0	0	0	0	0	0	0	0	0	0	0	0	0	0	0	0	0	0	0	0	149000000	3	0	0	1	7	0	0	1	0	12	53	28.36	3	4	0	0	0	1	0
1131	서울특별시	강북구	미아동	3	0	0	1	0	0	0	0	0	0	0	0	0	0	0	0	0	0	0	0	0	0	0	0	0	0	77000000	3	0	0	1	6	0	1	0	0	27	30	17.36	3	4	0	0	0	1	0
1132	서울특별시	강북구	미아동	3	0	0	1	0	0	0	0	0	0	0	0	0	0	0	0	0	0	0	0	0	0	0	0	0	0	301000000	3	0	0	1	4	0	1	0	0	1~10	93	32.37	3	4	0	0	0	1	0
1133	서울특별시	강북구	미아동	3	0	0	1	0	0	0	0	0	0	0	0	0	0	0	0	0	0	0	0	0	0	0	0	0	0	304000000	2	0	1	0	12	0	0	0	1	11~20	126	130.59	3	4	0	0	0	1	0
1134	서울특별시	강북구	미아동	3	0	0	1	0	0	0	0	0	0	0	0	0	0	0	0	0	0	0	0	0	0	0	0	0	0	145000000	3	0	0	1	8	0	0	1	0	21	89	32.35	3	4	0	0	0	1	0
1135	서울특별시	강북구	미아동	3	0	0	1	0	0	0	0	0	0	0	0	0	0	0	0	0	0	0	0	0	0	0	0	0	0	253000000	2	0	1	0	5	0	1	0	0	1~10	64	127.68	3	4	0	0	0	1	0
1136	서울특별시	강북구	미아동	3	0	0	1	0	0	0	0	0	0	0	0	0	0	0	0	0	0	0	0	0	0	0	0	0	0	370000000	1	1	0	0	6	0	1	0	0	21~30	98	155.46	3	4	0	0	0	1	0
1137	서울특별시	강북구	미아동	3	0	0	1	0	0	0	0	0	0	0	0	0	0	0	0	0	0	0	0	0	0	0	0	0	0	420000000	2	0	1	0	4	0	1	0	0	11~20	99	52.66	3	1	1	0	0	0	0
1138	서울특별시	강북구	미아동	3	0	0	1	0	0	0	0	0	0	0	0	0	0	0	0	0	0	0	0	0	0	0	0	0	0	400000000	2	0	1	0	8	0	0	1	0	11~20	96	28.6	3	1	1	0	0	0	0
1139	서울특별시	강북구	미아동	3	0	0	1	0	0	0	0	0	0	0	0	0	0	0	0	0	0	0	0	0	0	0	0	0	0	574000000	2	0	1	0	4	0	1	0	0	21~30	136	77.13	3	1	1	0	0	0	0
1140	서울특별시	강북구	미아동	3	0	0	1	0	0	0	0	0	0	0	0	0	0	0	0	0	0	0	0	0	0	0	0	0	0	400000000	2	0	1	0	3	1	0	0	0	1~10	132	186.03	3	4	0	0	0	1	0
1141	서울특별시	강북구	미아동	3	0	0	1	0	0	0	0	0	0	0	0	0	0	0	0	0	0	0	0	0	0	0	0	0	0	300000000	1	1	0	0	4	0	1	0	0	11~20	86	91.82	3	4	0	0	0	1	0
1142	서울특별시	강북구	미아동	3	0	0	1	0	0	0	0	0	0	0	0	0	0	0	0	0	0	0	0	0	0	0	0	0	0	567000000	1	1	0	0	9	0	0	1	0	21~30	137	185.97	3	4	0	0	0	1	0
1143	서울특별시	강북구	미아동	3	0	0	1	0	0	0	0	0	0	0	0	0	0	0	0	0	0	0	0	0	0	0	0	0	0	235000000	1	1	0	0	4	0	1	0	0	1~10	71	34.47	3	4	0	0	0	1	0
1144	서울특별시	강북구	미아동	3	0	0	1	0	0	0	0	0	0	0	0	0	0	0	0	0	0	0	0	0	0	0	0	0	0	297000000	2	0	1	0	12	0	0	0	1	1~10	109	37.85	3	4	0	0	0	1	0
1145	서울특별시	강북구	미아동	3	0	0	1	0	0	0	0	0	0	0	0	0	0	0	0	0	0	0	0	0	0	0	0	0	0	273000000	2	0	1	0	11	0	0	0	1	21~30	96	52.09	3	4	0	0	0	1	0
1146	서울특별시	강북구	미아동	3	0	0	1	0	0	0	0	0	0	0	0	0	0	0	0	0	0	0	0	0	0	0	0	0	0	128800000	3	0	0	1	3	1	0	0	0	21~31	46	26.54	3	4	0	0	0	1	0
1147	서울특별시	강북구	미아동	3	0	0	1	0	0	0	0	0	0	0	0	0	0	0	0	0	0	0	0	0	0	0	0	0	0	500000000	2	0	1	0	3	1	0	0	0	1~10	139	190.31	3	4	0	0	0	1	0
1148	서울특별시	강북구	미아동	3	0	0	1	0	0	0	0	0	0	0	0	0	0	0	0	0	0	0	0	0	0	0	0	0	0	187000000	1	1	0	0	11	0	0	0	1	21~30	56	43.11	3	1	1	0	0	0	0
1149	서울특별시	강북구	미아동	3	0	0	1	0	0	0	0	0	0	0	0	0	0	0	0	0	0	0	0	0	0	0	0	0	0	205000000	2	0	1	0	3	1	0	0	0	11~20	63	30	3	1	1	0	0	0	0
1150	서울특별시	강북구	미아동	3	0	0	1	0	0	0	0	0	0	0	0	0	0	0	0	0	0	0	0	0	0	0	0	0	0	190000000	2	0	1	0	12	0	0	0	1	1~10	53	31.85	3	1	1	0	0	0	0
1151	서울특별시	강북구	미아동	3	0	0	1	0	0	0	0	0	0	0	0	0	0	0	0	0	0	0	0	0	0	0	0	0	0	195000000	3	0	0	1	5	0	1	0	0	11~20	53	31.85	3	1	1	0	0	0	0
1152	서울특별시	강북구	미아동	3	0	0	1	0	0	0	0	0	0	0	0	0	0	0	0	0	0	0	0	0	0	0	0	0	0	251000000	2	0	1	0	11	0	0	0	1	1~10	66	34.05	3	1	1	0	0	0	0
1153	서울특별시	강북구	미아동	3	0	0	1	0	0	0	0	0	0	0	0	0	0	0	0	0	0	0	0	0	0	0	0	0	0	200000000	2	0	1	0	9	0	0	1	0	11~20	63	41.71	3	1	1	0	0	0	0
1154	서울특별시	강북구	미아동	3	0	0	1	0	0	0	0	0	0	0	0	0	0	0	0	0	0	0	0	0	0	0	0	0	0	200000000	3	0	0	1	3	1	0	0	0	21~31	60	33.15	3	4	0	0	0	1	0
1155	서울특별시	강북구	미아동	3	0	0	1	0	0	0	0	0	0	0	0	0	0	0	0	0	0	0	0	0	0	0	0	0	0	185000000	3	0	0	1	10	0	0	0	1	30	46	38.76	3	1	1	0	0	0	0
1156	서울특별시	강북구	미아동	3	0	0	1	0	0	0	0	0	0	0	0	0	0	0	0	0	0	0	0	0	0	0	0	0	0	375000000	3	0	0	1	6	0	1	0	0	25	96	107.27	3	1	1	0	0	0	0
1157	서울특별시	강북구	미아동	3	0	0	1	0	0	0	0	0	0	0	0	0	0	0	0	0	0	0	0	0	0	0	0	0	0	185000000	3	0	0	1	11	0	0	0	1	26	50	35.44	3	1	1	0	0	0	0
1158	서울특별시	강북구	미아동	3	0	0	1	0	0	0	0	0	0	0	0	0	0	0	0	0	0	0	0	0	0	0	0	0	0	194000000	2	0	1	0	2	1	0	0	0	11~20	43	24.96	3	1	1	0	0	0	0
1159	서울특별시	강북구	미아동	3	0	0	1	0	0	0	0	0	0	0	0	0	0	0	0	0	0	0	0	0	0	0	0	0	0	700000000	1	1	0	0	6	0	1	0	0	21~30	231	247.05	3	4	0	0	0	1	0
1160	서울특별시	강북구	미아동	3	0	0	1	0	0	0	0	0	0	0	0	0	0	0	0	0	0	0	0	0	0	0	0	0	0	380000000	3	0	0	1	10	0	0	0	1	15	142	53.72	3	4	0	0	0	1	0
1161	서울특별시	강북구	미아동	3	0	0	1	0	0	0	0	0	0	0	0	0	0	0	0	0	0	0	0	0	0	0	0	0	0	250000000	2	0	1	0	2	1	0	0	0	11~20	69	45.88	3	1	1	0	0	0	0
1162	서울특별시	강북구	미아동	3	0	0	1	0	0	0	0	0	0	0	0	0	0	0	0	0	0	0	0	0	0	0	0	0	0	230000000	3	0	0	1	12	0	0	0	1	23	60	39.99	3	1	1	0	0	0	0
1163	서울특별시	강북구	미아동	3	0	0	1	0	0	0	0	0	0	0	0	0	0	0	0	0	0	0	0	0	0	0	0	0	0	151000000	1	1	0	0	10	0	0	0	1	21~31	33	44.53	3	1	1	0	0	0	0
1164	서울특별시	강북구	미아동	3	0	0	1	0	0	0	0	0	0	0	0	0	0	0	0	0	0	0	0	0	0	0	0	0	0	275000000	1	1	0	0	9	0	0	1	0	1~10	93	53.81	3	1	1	0	0	0	0
1165	서울특별시	강북구	미아동	3	0	0	1	0	0	0	0	0	0	0	0	0	0	0	0	0	0	0	0	0	0	0	0	0	0	260000000	2	0	1	0	9	0	0	1	0	21~30	73	46.85	3	1	1	0	0	0	0
1166	서울특별시	강북구	미아동	3	0	0	1	0	0	0	0	0	0	0	0	0	0	0	0	0	0	0	0	0	0	0	0	0	0	290000000	3	0	0	1	3	1	0	0	0	1~10	96	67.34	3	4	0	0	0	1	0
1167	서울특별시	강북구	미아동	3	0	0	1	0	0	0	0	0	0	0	0	0	0	0	0	0	0	0	0	0	0	0	0	0	0	330000000	3	0	0	1	4	0	1	0	0	21~30	99	66.48	3	4	0	0	0	1	0
1168	서울특별시	강북구	미아동	3	0	0	1	0	0	0	0	0	0	0	0	0	0	0	0	0	0	0	0	0	0	0	0	0	0	320000000	3	0	0	1	4	0	1	0	0	11~20	106	67.01	3	4	0	0	0	1	0
1169	서울특별시	강북구	미아동	3	0	0	1	0	0	0	0	0	0	0	0	0	0	0	0	0	0	0	0	0	0	0	0	0	0	295000000	3	0	0	1	4	0	1	0	0	11~20	93	55.27	3	4	0	0	0	1	0
1170	서울특별시	강북구	미아동	3	0	0	1	0	0	0	0	0	0	0	0	0	0	0	0	0	0	0	0	0	0	0	0	0	0	130000000	2	0	1	0	5	0	1	0	0	21~31	33	54.87	3	4	0	0	0	1	0
1171	서울특별시	강북구	미아동	3	0	0	1	0	0	0	0	0	0	0	0	0	0	0	0	0	0	0	0	0	0	0	0	0	0	330000000	2	0	1	0	8	0	0	1	0	21~31	102	65.39	3	4	0	0	0	1	0
1172	서울특별시	강북구	미아동	3	0	0	1	0	0	0	0	0	0	0	0	0	0	0	0	0	0	0	0	0	0	0	0	0	0	175000000	2	0	1	0	10	0	0	0	1	11~20	56	33.06	3	1	1	0	0	0	0
1173	서울특별시	강북구	미아동	3	0	0	1	0	0	0	0	0	0	0	0	0	0	0	0	0	0	0	0	0	0	0	0	0	0	290000000	3	0	0	1	9	0	0	1	0	26	30	30.54	3	1	1	0	0	0	0
1174	서울특별시	강북구	미아동	3	0	0	1	0	0	0	0	0	0	0	0	0	0	0	0	0	0	0	0	0	0	0	0	0	0	255000000	2	0	1	0	3	1	0	0	0	11~20	56	40.01	3	1	1	0	0	0	0
1175	서울특별시	강북구	미아동	3	0	0	1	0	0	0	0	0	0	0	0	0	0	0	0	0	0	0	0	0	0	0	0	0	0	260700000	2	0	1	0	6	0	1	0	0	1~10	60	32.05	3	1	1	0	0	0	0
1176	서울특별시	강북구	미아동	3	0	0	1	0	0	0	0	0	0	0	0	0	0	0	0	0	0	0	0	0	0	0	0	0	0	150000000	1	1	0	0	4	0	1	0	0	11~20	50	28.2	3	1	1	0	0	0	0
1177	서울특별시	강북구	미아동	3	0	0	1	0	0	0	0	0	0	0	0	0	0	0	0	0	0	0	0	0	0	0	0	0	0	395000000	2	0	1	0	3	1	0	0	0	11~20	145	78.34	3	1	1	0	0	0	0
1178	서울특별시	강북구	미아동	3	0	0	1	0	0	0	0	0	0	0	0	0	0	0	0	0	0	0	0	0	0	0	0	0	0	336800000	3	0	0	1	6	0	1	0	0	19	66	31.93	3	1	1	0	0	0	0
1179	서울특별시	강북구	미아동	3	0	0	1	0	0	0	0	0	0	0	0	0	0	0	0	0	0	0	0	0	0	0	0	0	0	264000000	2	0	1	0	12	0	0	0	1	1~10	109	35.43	3	1	1	0	0	0	0
1180	서울특별시	강북구	미아동	3	0	0	1	0	0	0	0	0	0	0	0	0	0	0	0	0	0	0	0	0	0	0	0	0	0	150000000	1	1	0	0	7	0	0	1	0	21~31	40	32.73	3	1	1	0	0	0	0
1181	서울특별시	강북구	미아동	3	0	0	1	0	0	0	0	0	0	0	0	0	0	0	0	0	0	0	0	0	0	0	0	0	0	200500000	2	0	1	0	1	1	0	0	0	1~10	50	27.9	3	1	1	0	0	0	0
1182	서울특별시	강북구	미아동	3	0	0	1	0	0	0	0	0	0	0	0	0	0	0	0	0	0	0	0	0	0	0	0	0	0	405000000	3	0	0	1	9	0	0	1	0	19	50	27.9	3	1	1	0	0	0	0
1183	서울특별시	강북구	미아동	3	0	0	1	0	0	0	0	0	0	0	0	0	0	0	0	0	0	0	0	0	0	0	0	0	0	235000000	2	0	1	0	4	0	1	0	0	1~10	50	36.17	3	1	1	0	0	0	0
1184	서울특별시	강북구	미아동	3	0	0	1	0	0	0	0	0	0	0	0	0	0	0	0	0	0	0	0	0	0	0	0	0	0	310000000	2	0	1	0	6	0	1	0	0	11~20	79	42.55	3	1	1	0	0	0	0
1185	서울특별시	강북구	미아동	3	0	0	1	0	0	0	0	0	0	0	0	0	0	0	0	0	0	0	0	0	0	0	0	0	0	224000000	2	0	1	0	1	1	0	0	0	21~31	63	29.19	3	1	1	0	0	0	0
1186	서울특별시	강북구	미아동	3	0	0	1	0	0	0	0	0	0	0	0	0	0	0	0	0	0	0	0	0	0	0	0	0	0	250000000	2	0	1	0	3	1	0	0	0	21~31	60	118.31	3	1	1	0	0	0	0
1187	서울특별시	강북구	미아동	3	0	0	1	0	0	0	0	0	0	0	0	0	0	0	0	0	0	0	0	0	0	0	0	0	0	235900000	2	0	1	0	4	0	1	0	0	21~30	50	33.55	3	1	1	0	0	0	0
1188	서울특별시	강북구	미아동	3	0	0	1	0	0	0	0	0	0	0	0	0	0	0	0	0	0	0	0	0	0	0	0	0	0	200000000	1	1	0	0	6	0	1	0	0	1~10	66	51.23	3	4	0	0	0	1	0
1189	서울특별시	강북구	미아동	3	0	0	1	0	0	0	0	0	0	0	0	0	0	0	0	0	0	0	0	0	0	0	0	0	0	300000000	3	0	0	1	10	0	0	0	1	23	66	51.23	3	4	0	0	0	1	0
1190	서울특별시	강북구	미아동	3	0	0	1	0	0	0	0	0	0	0	0	0	0	0	0	0	0	0	0	0	0	0	0	0	0	288000000	2	0	1	0	4	0	1	0	0	11~20	76	45.39	3	1	1	0	0	0	0
1191	서울특별시	강북구	미아동	3	0	0	1	0	0	0	0	0	0	0	0	0	0	0	0	0	0	0	0	0	0	0	0	0	0	324000000	2	0	1	0	8	0	0	1	0	11~20	79	39.93	3	1	1	0	0	0	0
1192	서울특별시	강북구	미아동	3	0	0	1	0	0	0	0	0	0	0	0	0	0	0	0	0	0	0	0	0	0	0	0	0	0	250000000	2	0	1	0	2	1	0	0	0	1~10	83	69.93	3	1	1	0	0	0	0
1193	서울특별시	강북구	미아동	3	0	0	1	0	0	0	0	0	0	0	0	0	0	0	0	0	0	0	0	0	0	0	0	0	0	417800000	3	0	0	1	8	0	0	1	0	15	83	69.93	3	1	1	0	0	0	0
1194	서울특별시	강북구	미아동	3	0	0	1	0	0	0	0	0	0	0	0	0	0	0	0	0	0	0	0	0	0	0	0	0	0	248000000	1	1	0	0	8	0	0	1	0	21~31	83	59.34	3	1	1	0	0	0	0
1195	서울특별시	강북구	미아동	3	0	0	1	0	0	0	0	0	0	0	0	0	0	0	0	0	0	0	0	0	0	0	0	0	0	240000000	2	0	1	0	5	0	1	0	0	21~31	50	22.71	3	1	1	0	0	0	0
1196	서울특별시	강북구	미아동	3	0	0	1	0	0	0	0	0	0	0	0	0	0	0	0	0	0	0	0	0	0	0	0	0	0	299000000	2	0	1	0	4	0	1	0	0	1~10	83	37.85	3	1	1	0	0	0	0
1197	서울특별시	강북구	미아동	3	0	0	1	0	0	0	0	0	0	0	0	0	0	0	0	0	0	0	0	0	0	0	0	0	0	267300000	2	0	1	0	6	0	1	0	0	1~10	66	46	3	1	1	0	0	0	0
1198	서울특별시	강북구	미아동	3	0	0	1	0	0	0	0	0	0	0	0	0	0	0	0	0	0	0	0	0	0	0	0	0	0	409000000	3	0	0	1	12	0	0	0	1	13	66	46	3	1	1	0	0	0	0
1199	서울특별시	강북구	미아동	3	0	0	1	0	0	0	0	0	0	0	0	0	0	0	0	0	0	0	0	0	0	0	0	0	0	390000000	2	0	1	0	5	0	1	0	0	11~20	119	62.47	3	1	1	0	0	0	0
1200	서울특별시	강북구	미아동	3	0	0	1	0	0	0	0	0	0	0	0	0	0	0	0	0	0	0	0	0	0	0	0	0	0	264000000	2	0	1	0	3	1	0	0	0	11~20	66	41.48	3	1	1	0	0	0	0
1201	서울특별시	강북구	미아동	3	0	0	1	0	0	0	0	0	0	0	0	0	0	0	0	0	0	0	0	0	0	0	0	0	0	188000000	1	1	0	0	4	0	1	0	0	21~30	56	33.27	3	1	1	0	0	0	0
1202	서울특별시	강북구	미아동	3	0	0	1	0	0	0	0	0	0	0	0	0	0	0	0	0	0	0	0	0	0	0	0	0	0	170000000	2	0	1	0	5	0	1	0	0	21~31	56	44.44	3	1	1	0	0	0	0
1203	서울특별시	강북구	미아동	3	0	0	1	0	0	0	0	0	0	0	0	0	0	0	0	0	0	0	0	0	0	0	0	0	0	282000000	2	0	1	0	8	0	0	1	0	1~10	46	45.16	3	1	1	0	0	0	0
1204	서울특별시	강북구	미아동	3	0	0	1	0	0	0	0	0	0	0	0	0	0	0	0	0	0	0	0	0	0	0	0	0	0	335000000	2	0	1	0	8	0	0	1	0	11~20	86	47.85	3	1	1	0	0	0	0
1205	서울특별시	강북구	미아동	3	0	0	1	0	0	0	0	0	0	0	0	0	0	0	0	0	0	0	0	0	0	0	0	0	0	235000000	1	1	0	0	5	0	1	0	0	1~10	83	38.07	3	1	1	0	0	0	0
1206	서울특별시	강북구	미아동	3	0	0	1	0	0	0	0	0	0	0	0	0	0	0	0	0	0	0	0	0	0	0	0	0	0	195000000	1	1	0	0	5	0	1	0	0	1~10	60	48.2	3	1	1	0	0	0	0
1207	서울특별시	강북구	미아동	3	0	0	1	0	0	0	0	0	0	0	0	0	0	0	0	0	0	0	0	0	0	0	0	0	0	174000000	1	1	0	0	10	0	0	0	1	21~31	33	34.66	3	1	1	0	0	0	0
1208	서울특별시	강북구	미아동	3	0	0	1	0	0	0	0	0	0	0	0	0	0	0	0	0	0	0	0	0	0	0	0	0	0	260000000	2	0	1	0	6	0	1	0	0	11~20	99	47.41	3	1	1	0	0	0	0
1209	서울특별시	강북구	미아동	3	0	0	1	0	0	0	0	0	0	0	0	0	0	0	0	0	0	0	0	0	0	0	0	0	0	234000000	2	0	1	0	9	0	0	1	0	21~30	86	47.24	3	1	1	0	0	0	0
1210	서울특별시	강북구	미아동	3	0	0	1	0	0	0	0	0	0	0	0	0	0	0	0	0	0	0	0	0	0	0	0	0	0	220000000	2	0	1	0	3	1	0	0	0	21~31	86	51.47	4	1	1	0	0	0	0
1211	서울특별시	강북구	미아동	3	0	0	1	0	0	0	0	0	0	0	0	0	0	0	0	0	0	0	0	0	0	0	0	0	0	275000000	3	0	0	1	4	0	1	0	0	21~30	96	45.16	4	1	1	0	0	0	0
1212	서울특별시	강북구	미아동	3	0	0	1	0	0	0	0	0	0	0	0	0	0	0	0	0	0	0	0	0	0	0	0	0	0	197000000	1	1	0	0	12	0	0	0	1	1~10	76	43.87	4	1	1	0	0	0	0
1213	서울특별시	강북구	미아동	3	0	0	1	0	0	0	0	0	0	0	0	0	0	0	0	0	0	0	0	0	0	0	0	0	0	507000000	1	1	0	0	7	0	0	1	0	21~31	129	186.3	3	1	1	0	0	0	0
1214	서울특별시	강북구	미아동	3	0	0	1	0	0	0	0	0	0	0	0	0	0	0	0	0	0	0	0	0	0	0	0	0	0	555000000	2	0	1	0	7	0	0	1	0	11~20	144	221.19	3	1	1	0	0	0	0
1215	서울특별시	강북구	미아동	3	0	0	1	0	0	0	0	0	0	0	0	0	0	0	0	0	0	0	0	0	0	0	0	0	0	375000000	1	1	0	0	1	1	0	0	0	11~20	130	158.12	3	4	0	0	0	1	0
1216	서울특별시	강북구	미아동	3	0	0	1	0	0	0	0	0	0	0	0	0	0	0	0	0	0	0	0	0	0	0	0	0	0	480000000	2	0	1	0	3	1	0	0	0	11~20	132	176.92	3	4	0	0	0	1	0
1217	서울특별시	강북구	미아동	3	0	0	1	0	0	0	0	0	0	0	0	0	0	0	0	0	0	0	0	0	0	0	0	0	0	533000000	2	0	1	0	3	1	0	0	0	11~20	136	82.31	3	4	0	0	0	1	0
1218	서울특별시	강북구	미아동	3	0	0	1	0	0	0	0	0	0	0	0	0	0	0	0	0	0	0	0	0	0	0	0	0	0	489000000	2	0	1	0	10	0	0	0	1	11~20	126	91.24	3	4	0	0	0	1	0
1219	서울특별시	강북구	미아동	3	0	0	1	0	0	0	0	0	0	0	0	0	0	0	0	0	0	0	0	0	0	0	0	0	0	400000000	2	0	1	0	3	1	0	0	0	11~20	119	89.23	3	4	0	0	0	1	0
1220	서울특별시	강북구	미아동	3	0	0	1	0	0	0	0	0	0	0	0	0	0	0	0	0	0	0	0	0	0	0	0	0	0	450000000	3	0	0	1	11	0	0	0	1	25	119	89.23	3	4	0	0	0	1	0
1221	서울특별시	강북구	미아동	3	0	0	1	0	0	0	0	0	0	0	0	0	0	0	0	0	0	0	0	0	0	0	0	0	0	420000000	1	1	0	0	9	0	0	1	0	11~20	132	93.32	3	4	0	0	0	1	0
1222	서울특별시	강북구	미아동	3	0	0	1	0	0	0	0	0	0	0	0	0	0	0	0	0	0	0	0	0	0	0	0	0	0	625000000	3	0	0	1	12	0	0	0	1	19	149	125.94	3	4	0	0	0	1	0
1223	서울특별시	강북구	미아동	3	0	0	1	0	0	0	0	0	0	0	0	0	0	0	0	0	0	0	0	0	0	0	0	0	0	430000000	1	1	0	0	11	0	0	0	1	1~10	132	177.66	3	4	0	0	0	1	0
1224	서울특별시	강북구	미아동	3	0	0	1	0	0	0	0	0	0	0	0	0	0	0	0	0	0	0	0	0	0	0	0	0	0	398500000	2	0	1	0	4	0	1	0	0	11~20	155	96.03	3	4	0	0	0	1	0
1225	서울특별시	강북구	미아동	3	0	0	1	0	0	0	0	0	0	0	0	0	0	0	0	0	0	0	0	0	0	0	0	0	0	425000000	1	1	0	0	1	1	0	0	0	11~20	157	161.98	3	4	0	0	0	1	0
1226	서울특별시	강북구	미아동	3	0	0	1	0	0	0	0	0	0	0	0	0	0	0	0	0	0	0	0	0	0	0	0	0	0	336000000	3	0	0	1	7	0	0	1	0	25	106	88.56	3	4	0	0	0	1	0
1227	서울특별시	강북구	미아동	3	0	0	1	0	0	0	0	0	0	0	0	0	0	0	0	0	0	0	0	0	0	0	0	0	0	310000000	2	0	1	0	5	0	1	0	0	1~10	122	85.32	3	4	0	0	0	1	0
1228	서울특별시	강북구	미아동	3	0	0	1	0	0	0	0	0	0	0	0	0	0	0	0	0	0	0	0	0	0	0	0	0	0	390000000	3	0	0	1	11	0	0	0	1	28	122	85.32	3	4	0	0	0	1	0
1229	서울특별시	강북구	미아동	3	0	0	1	0	0	0	0	0	0	0	0	0	0	0	0	0	0	0	0	0	0	0	0	0	0	395000000	2	0	1	0	5	0	1	0	0	11~20	145	96	3	4	0	0	0	1	0
1230	서울특별시	강북구	미아동	3	0	0	1	0	0	0	0	0	0	0	0	0	0	0	0	0	0	0	0	0	0	0	0	0	0	625000000	2	0	1	0	4	0	1	0	0	11~20	169	180.26	3	4	0	0	0	1	0
1231	서울특별시	강북구	미아동	3	0	0	1	0	0	0	0	0	0	0	0	0	0	0	0	0	0	0	0	0	0	0	0	0	0	400000000	3	0	0	1	6	0	1	0	0	28	132	132.43	3	4	0	0	0	1	0
1232	서울특별시	강북구	미아동	3	0	0	1	0	0	0	0	0	0	0	0	0	0	0	0	0	0	0	0	0	0	0	0	0	0	435000000	3	0	0	1	3	1	0	0	0	1~10	170	142.05	3	4	0	0	0	1	0
1233	서울특별시	강북구	미아동	3	0	0	1	0	0	0	0	0	0	0	0	0	0	0	0	0	0	0	0	0	0	0	0	0	0	580000000	2	0	1	0	2	1	0	0	0	11~20	113	164.23	3	1	1	0	0	0	0
1234	서울특별시	강북구	미아동	3	0	0	1	0	0	0	0	0	0	0	0	0	0	0	0	0	0	0	0	0	0	0	0	0	0	400000000	2	0	1	0	9	0	0	1	0	21~30	129	133.36	3	1	1	0	0	0	0
1235	서울특별시	강북구	미아동	3	0	0	1	0	0	0	0	0	0	0	0	0	0	0	0	0	0	0	0	0	0	0	0	0	0	235000000	2	0	1	0	9	0	0	1	0	11~20	89	45.02	3	1	1	0	0	0	0
1236	서울특별시	강북구	미아동	3	0	0	1	0	0	0	0	0	0	0	0	0	0	0	0	0	0	0	0	0	0	0	0	0	0	290000000	3	0	0	1	6	0	1	0	0	18	116	37.19	3	1	1	0	0	0	0
1237	서울특별시	강북구	미아동	3	0	0	1	0	0	0	0	0	0	0	0	0	0	0	0	0	0	0	0	0	0	0	0	0	0	157000000	1	1	0	0	3	1	0	0	0	21~31	76	43.8	3	4	0	0	0	1	0
1238	서울특별시	강북구	미아동	3	0	0	1	0	0	0	0	0	0	0	0	0	0	0	0	0	0	0	0	0	0	0	0	0	0	145000000	1	1	0	0	11	0	0	0	1	1~10	66	48.46	3	4	0	0	0	1	0
1239	서울특별시	강북구	미아동	3	0	0	1	0	0	0	0	0	0	0	0	0	0	0	0	0	0	0	0	0	0	0	0	0	0	400000000	1	1	0	0	1	1	0	0	0	1~10	188	147.53	3	4	0	0	0	1	0
1240	서울특별시	강북구	미아동	3	0	0	1	0	0	0	0	0	0	0	0	0	0	0	0	0	0	0	0	0	0	0	0	0	0	400000000	3	0	0	1	1	1	0	0	0	21~31	188	147.53	3	4	0	0	0	1	0
1241	서울특별시	강북구	미아동	3	0	0	1	0	0	0	0	0	0	0	0	0	0	0	0	0	0	0	0	0	0	0	0	0	0	320000000	2	0	1	0	10	0	0	0	1	21~31	99	75.58	3	4	0	0	0	1	0
1242	서울특별시	강북구	미아동	3	0	0	1	0	0	0	0	0	0	0	0	0	0	0	0	0	0	0	0	0	0	0	0	0	0	182500000	2	0	1	0	8	0	0	1	0	21~31	69	46.71	3	4	0	0	0	1	0
1243	서울특별시	강북구	미아동	3	0	0	1	0	0	0	0	0	0	0	0	0	0	0	0	0	0	0	0	0	0	0	0	0	0	303000000	3	0	0	1	2	1	0	0	0	11~20	82	79.61	3	1	1	0	0	0	0
1244	서울특별시	강북구	미아동	3	0	0	1	0	0	0	0	0	0	0	0	0	0	0	0	0	0	0	0	0	0	0	0	0	0	381500000	2	0	1	0	9	0	0	1	0	1~10	96	81.36	3	4	0	0	0	1	0
1245	서울특별시	강북구	미아동	3	0	0	1	0	0	0	0	0	0	0	0	0	0	0	0	0	0	0	0	0	0	0	0	0	0	356000000	1	1	0	0	6	0	1	0	0	1~10	99	164.48	3	4	0	0	0	1	0
1246	서울특별시	강북구	미아동	3	0	0	1	0	0	0	0	0	0	0	0	0	0	0	0	0	0	0	0	0	0	0	0	0	0	360000000	1	1	0	0	6	0	1	0	0	21~30	99	69.93	3	4	0	0	0	1	0
1247	서울특별시	강북구	미아동	3	0	0	1	0	0	0	0	0	0	0	0	0	0	0	0	0	0	0	0	0	0	0	0	0	0	412500000	2	0	1	0	4	0	1	0	0	11~20	109	173.33	3	4	0	0	0	1	0
1248	서울특별시	강북구	미아동	3	0	0	1	0	0	0	0	0	0	0	0	0	0	0	0	0	0	0	0	0	0	0	0	0	0	330000000	2	0	1	0	9	0	0	1	0	21~30	99	140.97	3	4	0	0	0	1	0
1249	서울특별시	강북구	미아동	3	0	0	1	0	0	0	0	0	0	0	0	0	0	0	0	0	0	0	0	0	0	0	0	0	0	166800000	3	0	0	1	5	0	1	0	0	1~10	50	40.56	3	4	0	0	0	1	0
1250	서울특별시	강북구	미아동	3	0	0	1	0	0	0	0	0	0	0	0	0	0	0	0	0	0	0	0	0	0	0	0	0	0	140000000	2	0	1	0	11	0	0	0	1	21~30	43	27.07	3	4	0	0	0	1	0
1251	서울특별시	강북구	미아동	3	0	0	1	0	0	0	0	0	0	0	0	0	0	0	0	0	0	0	0	0	0	0	0	0	0	293000000	2	0	1	0	11	0	0	0	1	21~30	89	71.6	3	4	0	0	0	1	0
1252	서울특별시	강북구	미아동	3	0	0	1	0	0	0	0	0	0	0	0	0	0	0	0	0	0	0	0	0	0	0	0	0	0	125000000	2	0	1	0	1	1	0	0	0	11~20	53	41.95	3	4	0	0	0	1	0
1253	서울특별시	강북구	미아동	3	0	0	1	0	0	0	0	0	0	0	0	0	0	0	0	0	0	0	0	0	0	0	0	0	0	130000000	1	1	0	0	9	0	0	1	0	1~10	53	46.8	3	4	0	0	0	1	0
1254	서울특별시	강북구	미아동	3	0	0	1	0	0	0	0	0	0	0	0	0	0	0	0	0	0	0	0	0	0	0	0	0	0	321000000	3	0	0	1	7	0	0	1	0	4	96	62.71	3	4	0	0	0	1	0
1255	서울특별시	강북구	미아동	3	0	0	1	0	0	0	0	0	0	0	0	0	0	0	0	0	0	0	0	0	0	0	0	0	0	300000000	2	0	1	0	1	1	0	0	0	1~10	106	42.98	3	4	0	0	0	1	0
1256	서울특별시	강북구	미아동	3	0	0	1	0	0	0	0	0	0	0	0	0	0	0	0	0	0	0	0	0	0	0	0	0	0	344000000	3	0	0	1	7	0	0	1	0	31	106	42.98	3	4	0	0	0	1	0
1257	서울특별시	강북구	미아동	3	0	0	1	0	0	0	0	0	0	0	0	0	0	0	0	0	0	0	0	0	0	0	0	0	0	240000000	3	0	0	1	10	0	0	0	1	11	76	49.73	3	4	0	0	0	1	0
1258	서울특별시	강북구	미아동	3	0	0	1	0	0	0	0	0	0	0	0	0	0	0	0	0	0	0	0	0	0	0	0	0	0	230000000	1	1	0	0	12	0	0	0	1	1~10	79	46.05	3	4	0	0	0	1	0
1259	서울특별시	강북구	미아동	3	0	0	1	0	0	0	0	0	0	0	0	0	0	0	0	0	0	0	0	0	0	0	0	0	0	140500000	3	0	0	1	7	0	0	1	0	9	46	27.07	3	4	0	0	0	1	0
1260	서울특별시	강북구	미아동	3	0	0	1	0	0	0	0	0	0	0	0	0	0	0	0	0	0	0	0	0	0	0	0	0	0	111100000	3	0	0	1	5	0	1	0	0	1	46	46.18	3	4	0	0	0	1	0
1261	서울특별시	강북구	미아동	3	0	0	1	0	0	0	0	0	0	0	0	0	0	0	0	0	0	0	0	0	0	0	0	0	0	163500000	1	1	0	0	3	1	0	0	0	11~20	79	60.47	3	4	0	0	0	1	0
1262	서울특별시	강북구	미아동	3	0	0	1	0	0	0	0	0	0	0	0	0	0	0	0	0	0	0	0	0	0	0	0	0	0	272500000	2	0	1	0	3	1	0	0	0	11~20	83	116.96	3	4	0	0	0	1	0
1263	서울특별시	강북구	미아동	3	0	0	1	0	0	0	0	0	0	0	0	0	0	0	0	0	0	0	0	0	0	0	0	0	0	230000000	1	1	0	0	12	0	0	0	1	1~10	79	60.6	3	4	0	0	0	1	0
1264	서울특별시	강북구	미아동	3	0	0	1	0	0	0	0	0	0	0	0	0	0	0	0	0	0	0	0	0	0	0	0	0	0	480000000	2	0	1	0	7	0	0	1	0	21~31	109	165.84	3	4	0	0	0	1	0
1265	서울특별시	강북구	미아동	3	0	0	1	0	0	0	0	0	0	0	0	0	0	0	0	0	0	0	0	0	0	0	0	0	0	646000000	1	1	0	0	7	0	0	1	0	1~10	139	103.6	3	1	1	0	0	0	0
1266	서울특별시	강북구	미아동	3	0	0	1	0	0	0	0	0	0	0	0	0	0	0	0	0	0	0	0	0	0	0	0	0	0	560000000	1	1	0	0	2	1	0	0	0	21~28	132	101.49	3	1	1	0	0	0	0
1267	서울특별시	강북구	미아동	3	0	0	1	0	0	0	0	0	0	0	0	0	0	0	0	0	0	0	0	0	0	0	0	0	0	1250000000	2	0	1	0	2	1	0	0	0	21~28	132	276.27	3	1	1	0	0	0	0
1268	서울특별시	강북구	미아동	3	0	0	1	0	0	0	0	0	0	0	0	0	0	0	0	0	0	0	0	0	0	0	0	0	0	525000000	1	1	0	0	7	0	0	1	0	21~31	122	96.13	3	1	1	0	0	0	0
1269	서울특별시	강북구	미아동	3	0	0	1	0	0	0	0	0	0	0	0	0	0	0	0	0	0	0	0	0	0	0	0	0	0	360000000	2	0	1	0	2	1	0	0	0	11~20	100.3	109.52	3	1	1	0	0	0	0
1270	서울특별시	강북구	미아동	3	0	0	1	0	0	0	0	0	0	0	0	0	0	0	0	0	0	0	0	0	0	0	0	0	0	385000000	1	1	0	0	1	1	0	0	0	11~20	102	145.84	3	1	1	0	0	0	0
1271	서울특별시	강북구	미아동	3	0	0	1	0	0	0	0	0	0	0	0	0	0	0	0	0	0	0	0	0	0	0	0	0	0	360000000	1	1	0	0	7	0	0	1	0	1~10	66	42.91	3	1	1	0	0	0	0
1272	서울특별시	강북구	미아동	3	0	0	1	0	0	0	0	0	0	0	0	0	0	0	0	0	0	0	0	0	0	0	0	0	0	1230000000	1	1	0	0	5	0	1	0	0	1~10	205	258.37	3	1	1	0	0	0	0
1273	서울특별시	강북구	미아동	3	0	0	1	0	0	0	0	0	0	0	0	0	0	0	0	0	0	0	0	0	0	0	0	0	0	420000000	2	0	1	0	9	0	0	1	0	1~10	89	49.82	3	1	1	0	0	0	0
1274	서울특별시	강북구	미아동	3	0	0	1	0	0	0	0	0	0	0	0	0	0	0	0	0	0	0	0	0	0	0	0	0	0	345000000	2	0	1	0	5	0	1	0	0	11~20	85	50.61	3	1	1	0	0	0	0
1275	서울특별시	강북구	번동	3	0	0	1	0	0	0	0	0	0	0	0	0	0	0	0	0	0	0	0	0	0	0	0	0	0	675000000	2	0	1	0	11	0	0	0	1	21~30	225	248.87	1	4	0	0	0	1	0
1276	서울특별시	강북구	번동	3	0	0	1	0	0	0	0	0	0	0	0	0	0	0	0	0	0	0	0	0	0	0	0	0	0	198000000	3	0	0	1	5	0	1	0	0	20	56	40.9	1	4	0	0	0	1	0
1277	서울특별시	강북구	번동	3	0	0	1	0	0	0	0	0	0	0	0	0	0	0	0	0	0	0	0	0	0	0	0	0	0	551000000	2	0	1	0	3	1	0	0	0	11~20	124	215.91	4	1	1	0	0	0	0
1278	서울특별시	강북구	번동	3	0	0	1	0	0	0	0	0	0	0	0	0	0	0	0	0	0	0	0	0	0	0	0	0	0	645000000	1	1	0	0	6	0	1	0	0	21~30	142.8	89.62	3	1	1	0	0	0	0
1279	서울특별시	강북구	번동	3	0	0	1	0	0	0	0	0	0	0	0	0	0	0	0	0	0	0	0	0	0	0	0	0	0	250000000	2	0	1	0	8	0	0	1	0	21~31	108.7	76.62	3	1	1	0	0	0	0
1280	서울특별시	강북구	번동	3	0	0	1	0	0	0	0	0	0	0	0	0	0	0	0	0	0	0	0	0	0	0	0	0	0	390000000	1	1	0	0	7	0	0	1	0	11~20	93.6	62.88	3	1	1	0	0	0	0
1281	서울특별시	강북구	번동	3	0	0	1	0	0	0	0	0	0	0	0	0	0	0	0	0	0	0	0	0	0	0	0	0	0	954500000	2	0	1	0	4	0	1	0	0	1~10	93.6	199.6	3	1	1	0	0	0	0
1282	서울특별시	강북구	번동	3	0	0	1	0	0	0	0	0	0	0	0	0	0	0	0	0	0	0	0	0	0	0	0	0	0	375000000	1	1	0	0	7	0	0	1	0	11~20	83	63.93	3	1	1	0	0	0	0
1283	서울특별시	강북구	번동	3	0	0	1	0	0	0	0	0	0	0	0	0	0	0	0	0	0	0	0	0	0	0	0	0	0	442000000	1	1	0	0	7	0	0	1	0	11~20	81.3	59.57	3	1	1	0	0	0	0
1284	서울특별시	강북구	번동	3	0	0	1	0	0	0	0	0	0	0	0	0	0	0	0	0	0	0	0	0	0	0	0	0	0	650000000	1	1	0	0	8	0	0	1	0	21~31	107.4	169.29	5	1	1	0	0	0	0
1285	서울특별시	강북구	번동	3	0	0	1	0	0	0	0	0	0	0	0	0	0	0	0	0	0	0	0	0	0	0	0	0	0	280000000	3	0	0	1	6	0	1	0	0	14	94.9	58.74	3	1	1	0	0	0	0
1286	서울특별시	강북구	번동	3	0	0	1	0	0	0	0	0	0	0	0	0	0	0	0	0	0	0	0	0	0	0	0	0	0	360000000	1	1	0	0	10	0	0	0	1	21~31	130.6	85.46	3	1	1	0	0	0	0
1287	서울특별시	강북구	번동	3	0	0	1	0	0	0	0	0	0	0	0	0	0	0	0	0	0	0	0	0	0	0	0	0	0	400000000	3	0	0	1	10	0	0	0	1	4	99.2	73.78	4	1	1	0	0	0	0
1288	서울특별시	강북구	번동	3	0	0	1	0	0	0	0	0	0	0	0	0	0	0	0	0	0	0	0	0	0	0	0	0	0	350000000	2	0	1	0	3	1	0	0	0	11~20	105.8	58.94	4	1	1	0	0	0	0
1289	서울특별시	강북구	번동	3	0	0	1	0	0	0	0	0	0	0	0	0	0	0	0	0	0	0	0	0	0	0	0	0	0	200000000	2	0	1	0	8	0	0	1	0	11~20	124.6	78.45	4	1	1	0	0	0	0
1290	서울특별시	강북구	번동	3	0	0	1	0	0	0	0	0	0	0	0	0	0	0	0	0	0	0	0	0	0	0	0	0	0	302000000	3	0	0	1	8	0	0	1	0	1	96.5	41.55	4	1	1	0	0	0	0
1291	서울특별시	강북구	번동	3	0	0	1	0	0	0	0	0	0	0	0	0	0	0	0	0	0	0	0	0	0	0	0	0	0	364000000	2	0	1	0	10	0	0	0	1	11~20	122.6	75.21	3	1	1	0	0	0	0
1292	서울특별시	강북구	번동	3	0	0	1	0	0	0	0	0	0	0	0	0	0	0	0	0	0	0	0	0	0	0	0	0	0	370000000	2	0	1	0	8	0	0	1	0	1~10	100.8	117.42	3	1	1	0	0	0	0
1293	서울특별시	강북구	번동	3	0	0	1	0	0	0	0	0	0	0	0	0	0	0	0	0	0	0	0	0	0	0	0	0	0	409000000	1	1	0	0	5	0	1	0	0	21~31	123.6	80.23	4	1	1	0	0	0	0
1294	서울특별시	강북구	번동	3	0	0	1	0	0	0	0	0	0	0	0	0	0	0	0	0	0	0	0	0	0	0	0	0	0	450000000	3	0	0	1	8	0	0	1	0	29	144.5	201.52	3	1	1	0	0	0	0
1295	서울특별시	강북구	번동	3	0	0	1	0	0	0	0	0	0	0	0	0	0	0	0	0	0	0	0	0	0	0	0	0	0	340000000	1	1	0	0	6	0	1	0	0	11~20	65.8	34.84	5	1	1	0	0	0	0
1296	서울특별시	강북구	번동	3	0	0	1	0	0	0	0	0	0	0	0	0	0	0	0	0	0	0	0	0	0	0	0	0	0	448000000	2	0	1	0	6	0	1	0	0	11~20	92.6	67.27	4	1	1	0	0	0	0
1297	서울특별시	강북구	번동	3	0	0	1	0	0	0	0	0	0	0	0	0	0	0	0	0	0	0	0	0	0	0	0	0	0	465000000	1	1	0	0	8	0	0	1	0	11~20	103.8	73.29	3	1	1	0	0	0	0
1298	서울특별시	강북구	번동	3	0	0	1	0	0	0	0	0	0	0	0	0	0	0	0	0	0	0	0	0	0	0	0	0	0	150000000	2	0	1	0	2	1	0	0	0	21~28	87.6	64.79	5	1	1	0	0	0	0
1299	서울특별시	강북구	번동	3	0	0	1	0	0	0	0	0	0	0	0	0	0	0	0	0	0	0	0	0	0	0	0	0	0	800000000	3	0	0	1	4	0	1	0	0	21~30	162	191.88	5	1	1	0	0	0	0
1300	서울특별시	강북구	번동	3	0	0	1	0	0	0	0	0	0	0	0	0	0	0	0	0	0	0	0	0	0	0	0	0	0	650000000	2	0	1	0	6	0	1	0	0	11~20	135.5	158.95	5	1	1	0	0	0	0
1301	서울특별시	강북구	번동	3	0	0	1	0	0	0	0	0	0	0	0	0	0	0	0	0	0	0	0	0	0	0	0	0	0	652500000	2	0	1	0	6	0	1	0	0	1~10	149.1	86.58	4	1	1	0	0	0	0
1302	서울특별시	강북구	번동	3	0	0	1	0	0	0	0	0	0	0	0	0	0	0	0	0	0	0	0	0	0	0	0	0	0	270000000	2	0	1	0	4	0	1	0	0	21~30	98.5	119.67	4	1	1	0	0	0	0
1303	서울특별시	강북구	번동	3	0	0	1	0	0	0	0	0	0	0	0	0	0	0	0	0	0	0	0	0	0	0	0	0	0	296000000	2	0	1	0	7	0	0	1	0	1~10	95.5	107.29	4	1	1	0	0	0	0
1304	서울특별시	강북구	번동	3	0	0	1	0	0	0	0	0	0	0	0	0	0	0	0	0	0	0	0	0	0	0	0	0	0	176000000	3	0	0	1	9	0	0	1	0	30	52.2	44.02	3	1	1	0	0	0	0
1305	서울특별시	강북구	번동	3	0	0	1	0	0	0	0	0	0	0	0	0	0	0	0	0	0	0	0	0	0	0	0	0	0	130000000	2	0	1	0	5	0	1	0	0	21~31	43.3	32.99	3	1	1	0	0	0	0
1306	서울특별시	강북구	번동	3	0	0	1	0	0	0	0	0	0	0	0	0	0	0	0	0	0	0	0	0	0	0	0	0	0	120000000	1	1	0	0	12	0	0	0	1	21~31	44	31.15	3	1	1	0	0	0	0
1307	서울특별시	강북구	번동	3	0	0	1	0	0	0	0	0	0	0	0	0	0	0	0	0	0	0	0	0	0	0	0	0	0	220000000	2	0	1	0	8	0	0	1	0	1~10	96.5	110.18	3	1	1	0	0	0	0
1308	서울특별시	강북구	번동	3	0	0	1	0	0	0	0	0	0	0	0	0	0	0	0	0	0	0	0	0	0	0	0	0	0	220000000	3	0	0	1	9	0	0	1	0	19	103.1	120.94	3	1	1	0	0	0	0
1309	서울특별시	강북구	번동	3	0	0	1	0	0	0	0	0	0	0	0	0	0	0	0	0	0	0	0	0	0	0	0	0	0	787000000	1	1	0	0	8	0	0	1	0	21~31	173.6	222.16	3	1	1	0	0	0	0
1310	서울특별시	강북구	번동	3	0	0	1	0	0	0	0	0	0	0	0	0	0	0	0	0	0	0	0	0	0	0	0	0	0	350000000	1	1	0	0	8	0	0	1	0	11~20	105.5	80.47	4	1	1	0	0	0	0
1311	서울특별시	강북구	번동	3	0	0	1	0	0	0	0	0	0	0	0	0	0	0	0	0	0	0	0	0	0	0	0	0	0	850000000	2	0	1	0	9	0	0	1	0	21~30	109.1	54.84	4	1	1	0	0	0	0
1312	서울특별시	강북구	번동	3	0	0	1	0	0	0	0	0	0	0	0	0	0	0	0	0	0	0	0	0	0	0	0	0	0	378000000	1	1	0	0	12	0	0	0	1	1~10	98.8	81.46	4	1	1	0	0	0	0
1313	서울특별시	강북구	번동	3	0	0	1	0	0	0	0	0	0	0	0	0	0	0	0	0	0	0	0	0	0	0	0	0	0	468000000	1	1	0	0	3	1	0	0	0	11~20	127.6	208.72	4	1	1	0	0	0	0
1314	서울특별시	강북구	번동	3	0	0	1	0	0	0	0	0	0	0	0	0	0	0	0	0	0	0	0	0	0	0	0	0	0	364000000	2	0	1	0	10	0	0	0	1	1~10	92.6	138.24	4	1	1	0	0	0	0
1315	서울특별시	강북구	번동	3	0	0	1	0	0	0	0	0	0	0	0	0	0	0	0	0	0	0	0	0	0	0	0	0	0	526500000	2	0	1	0	9	0	0	1	0	21~30	91.6	69.65	4	1	1	0	0	0	0
1316	서울특별시	강북구	번동	3	0	0	1	0	0	0	0	0	0	0	0	0	0	0	0	0	0	0	0	0	0	0	0	0	0	308000000	2	0	1	0	11	0	0	0	1	21~30	91.6	72.49	4	1	1	0	0	0	0
1317	서울특별시	강북구	번동	3	0	0	1	0	0	0	0	0	0	0	0	0	0	0	0	0	0	0	0	0	0	0	0	0	0	490000000	2	0	1	0	9	0	0	1	0	21~30	103.8	152.01	4	1	1	0	0	0	0
1318	서울특별시	강북구	번동	3	0	0	1	0	0	0	0	0	0	0	0	0	0	0	0	0	0	0	0	0	0	0	0	0	0	491000000	3	0	0	1	11	0	0	0	1	29	103.1	174.32	4	1	1	0	0	0	0
1319	서울특별시	강북구	번동	3	0	0	1	0	0	0	0	0	0	0	0	0	0	0	0	0	0	0	0	0	0	0	0	0	0	280000000	1	1	0	0	7	0	0	1	0	11~20	72.1	58.81	5	1	1	0	0	0	0
1320	서울특별시	강북구	번동	3	0	0	1	0	0	0	0	0	0	0	0	0	0	0	0	0	0	0	0	0	0	0	0	0	0	1510000000	3	0	0	1	11	0	0	0	1	26	165.7	247.23	5	1	1	0	0	0	0
1321	서울특별시	강북구	번동	3	0	0	1	0	0	0	0	0	0	0	0	0	0	0	0	0	0	0	0	0	0	0	0	0	0	907000000	1	1	0	0	8	0	0	1	0	1~10	181.8	160.57	5	1	1	0	0	0	0
1322	서울특별시	강북구	번동	3	0	0	1	0	0	0	0	0	0	0	0	0	0	0	0	0	0	0	0	0	0	0	0	0	0	500000000	1	1	0	0	3	1	0	0	0	1~10	184.8	231.09	3	1	1	0	0	0	0
1323	서울특별시	강북구	번동	3	0	0	1	0	0	0	0	0	0	0	0	0	0	0	0	0	0	0	0	0	0	0	0	0	0	600000000	2	0	1	0	1	1	0	0	0	21~31	184.8	231.09	3	1	1	0	0	0	0
1324	서울특별시	강북구	번동	3	0	0	1	0	0	0	0	0	0	0	0	0	0	0	0	0	0	0	0	0	0	0	0	0	0	424000000	1	1	0	0	10	0	0	0	1	21~31	90.2	47.87	3	1	1	0	0	0	0
1325	서울특별시	강북구	번동	3	0	0	1	0	0	0	0	0	0	0	0	0	0	0	0	0	0	0	0	0	0	0	0	0	0	355000000	3	0	0	1	4	0	1	0	0	1~10	77.7	80.64	3	1	1	0	0	0	0
1326	서울특별시	강북구	번동	3	0	0	1	0	0	0	0	0	0	0	0	0	0	0	0	0	0	0	0	0	0	0	0	0	0	408000000	1	1	0	0	5	0	1	0	0	21~31	112.4	151.32	3	1	1	0	0	0	0
1327	서울특별시	강북구	번동	3	0	0	1	0	0	0	0	0	0	0	0	0	0	0	0	0	0	0	0	0	0	0	0	0	0	500000000	3	0	0	1	9	0	0	1	0	24	122.6	203.1	3	1	1	0	0	0	0
1328	서울특별시	강북구	번동	3	0	0	1	0	0	0	0	0	0	0	0	0	0	0	0	0	0	0	0	0	0	0	0	0	0	597000000	1	1	0	0	6	0	1	0	0	1~10	141.5	138.55	3	1	1	0	0	0	0
1329	서울특별시	강북구	번동	3	0	0	1	0	0	0	0	0	0	0	0	0	0	0	0	0	0	0	0	0	0	0	0	0	0	320000000	1	1	0	0	6	0	1	0	0	21~30	101.5	68.53	3	1	1	0	0	0	0
1330	서울특별시	강북구	번동	3	0	0	1	0	0	0	0	0	0	0	0	0	0	0	0	0	0	0	0	0	0	0	0	0	0	240000000	2	0	1	0	10	0	0	0	1	11~20	100.5	65.19	3	1	1	0	0	0	0
1331	서울특별시	강북구	번동	3	0	0	1	0	0	0	0	0	0	0	0	0	0	0	0	0	0	0	0	0	0	0	0	0	0	400000000	1	1	0	0	3	1	0	0	0	21~31	120.7	178.14	3	1	1	0	0	0	0
1332	서울특별시	강북구	번동	3	0	0	1	0	0	0	0	0	0	0	0	0	0	0	0	0	0	0	0	0	0	0	0	0	0	223000000	1	1	0	0	12	0	0	0	1	1~10	95.5	78.15	3	1	1	0	0	0	0
1333	서울특별시	강북구	번동	3	0	0	1	0	0	0	0	0	0	0	0	0	0	0	0	0	0	0	0	0	0	0	0	0	0	249000000	3	0	0	1	8	0	0	1	0	12	90.6	64.46	3	1	1	0	0	0	0
1334	서울특별시	강북구	번동	3	0	0	1	0	0	0	0	0	0	0	0	0	0	0	0	0	0	0	0	0	0	0	0	0	0	123000000	2	0	1	0	3	1	0	0	0	21~31	56	36.21	3	1	1	0	0	0	0
1335	서울특별시	강북구	번동	3	0	0	1	0	0	0	0	0	0	0	0	0	0	0	0	0	0	0	0	0	0	0	0	0	0	450000000	1	1	0	0	4	0	1	0	0	21~30	145	182.16	1	1	1	0	0	0	0
1336	서울특별시	강북구	번동	3	0	0	1	0	0	0	0	0	0	0	0	0	0	0	0	0	0	0	0	0	0	0	0	0	0	130000000	1	1	0	0	4	0	1	0	0	1~10	56	26.51	1	1	1	0	0	0	0
1337	서울특별시	강북구	번동	3	0	0	1	0	0	0	0	0	0	0	0	0	0	0	0	0	0	0	0	0	0	0	0	0	0	140000000	2	0	1	0	8	0	0	1	0	21~31	56	19.27	1	4	0	0	0	1	0
1338	서울특별시	강북구	번동	3	0	0	1	0	0	0	0	0	0	0	0	0	0	0	0	0	0	0	0	0	0	0	0	0	0	200000000	1	1	0	0	9	0	0	1	0	1~10	69	19.27	1	4	0	0	0	1	0
1339	서울특별시	강북구	번동	3	0	0	1	0	0	0	0	0	0	0	0	0	0	0	0	0	0	0	0	0	0	0	0	0	0	160000000	3	0	0	1	1	1	0	0	0	21~31	53	19.27	1	4	0	0	0	1	0
1340	서울특별시	강북구	번동	3	0	0	1	0	0	0	0	0	0	0	0	0	0	0	0	0	0	0	0	0	0	0	0	0	0	220000000	3	0	0	1	1	1	0	0	0	21~31	73	46.68	1	4	0	0	0	1	0
1341	서울특별시	강북구	수유동	3	0	0	1	0	0	0	0	0	0	0	0	0	0	0	0	0	0	0	0	0	0	0	0	0	0	400000000	1	1	0	0	5	0	1	0	0	11~20	92.2	63.9	3	1	1	0	0	0	0
1342	서울특별시	강북구	수유동	3	0	0	1	0	0	0	0	0	0	0	0	0	0	0	0	0	0	0	0	0	0	0	0	0	0	325000000	3	0	0	1	11	0	0	0	1	11	77.7	59.86	3	1	1	0	0	0	0
1343	서울특별시	강북구	수유동	3	0	0	1	0	0	0	0	0	0	0	0	0	0	0	0	0	0	0	0	0	0	0	0	0	0	131600000	1	1	0	0	5	0	1	0	0	11~20	31.1	13.45	3	1	1	0	0	0	0
1344	서울특별시	강북구	수유동	3	0	0	1	0	0	0	0	0	0	0	0	0	0	0	0	0	0	0	0	0	0	0	0	0	0	480000000	3	0	0	1	6	0	1	0	0	6	126.6	151.11	3	1	1	0	0	0	0
1345	서울특별시	강북구	수유동	3	0	0	1	0	0	0	0	0	0	0	0	0	0	0	0	0	0	0	0	0	0	0	0	0	0	235000000	1	1	0	0	2	1	0	0	0	1~10	63.5	45.16	3	1	1	0	0	0	0
1346	서울특별시	강북구	수유동	3	0	0	1	0	0	0	0	0	0	0	0	0	0	0	0	0	0	0	0	0	0	0	0	0	0	232500000	2	0	1	0	3	1	0	0	0	21~31	64.1	118.47	3	1	1	0	0	0	0
1347	서울특별시	강북구	수유동	3	0	0	1	0	0	0	0	0	0	0	0	0	0	0	0	0	0	0	0	0	0	0	0	0	0	560000000	2	0	1	0	11	0	0	0	1	1~10	128	153.23	4	1	1	0	0	0	0
1348	서울특별시	강북구	수유동	3	0	0	1	0	0	0	0	0	0	0	0	0	0	0	0	0	0	0	0	0	0	0	0	0	0	745000000	3	0	0	1	7	0	0	1	0	10	166	171.41	4	1	1	0	0	0	0
1349	서울특별시	강북구	수유동	3	0	0	1	0	0	0	0	0	0	0	0	0	0	0	0	0	0	0	0	0	0	0	0	0	0	125000000	1	1	0	0	4	0	1	0	0	1~10	46	26.65	3	1	1	0	0	0	0
1350	서울특별시	강북구	수유동	3	0	0	1	0	0	0	0	0	0	0	0	0	0	0	0	0	0	0	0	0	0	0	0	0	0	828500000	1	1	0	0	8	0	0	1	0	21~31	162	237.51	3	1	1	0	0	0	0
1351	서울특별시	강북구	수유동	3	0	0	1	0	0	0	0	0	0	0	0	0	0	0	0	0	0	0	0	0	0	0	0	0	0	1530000000	3	0	0	1	6	0	1	0	0	26	338	200.52	3	1	1	0	0	0	0
1352	서울특별시	강북구	수유동	3	0	0	1	0	0	0	0	0	0	0	0	0	0	0	0	0	0	0	0	0	0	0	0	0	0	700000000	1	1	0	0	5	0	1	0	0	21~31	160.3	153.47	3	1	1	0	0	0	0
1353	서울특별시	강북구	수유동	3	0	0	1	0	0	0	0	0	0	0	0	0	0	0	0	0	0	0	0	0	0	0	0	0	0	769500000	1	1	0	0	8	0	0	1	0	11~20	169.6	161.66	3	1	1	0	0	0	0
1354	서울특별시	강북구	수유동	3	0	0	1	0	0	0	0	0	0	0	0	0	0	0	0	0	0	0	0	0	0	0	0	0	0	650000000	2	0	1	0	3	1	0	0	0	21~31	93.2	53.62	5	1	1	0	0	0	0
1355	서울특별시	강북구	수유동	3	0	0	1	0	0	0	0	0	0	0	0	0	0	0	0	0	0	0	0	0	0	0	0	0	0	450000000	2	0	1	0	3	1	0	0	0	21~31	96.5	139.23	3	1	1	0	0	0	0
1356	서울특별시	강북구	수유동	3	0	0	1	0	0	0	0	0	0	0	0	0	0	0	0	0	0	0	0	0	0	0	0	0	0	260000000	2	0	1	0	8	0	0	1	0	21~31	79.4	37.53	3	1	1	0	0	0	0
1357	서울특별시	강북구	수유동	3	0	0	1	0	0	0	0	0	0	0	0	0	0	0	0	0	0	0	0	0	0	0	0	0	0	200000000	3	0	0	1	4	0	1	0	0	29	155	44.63	3	1	1	0	0	0	0
1358	서울특별시	강북구	수유동	3	0	0	1	0	0	0	0	0	0	0	0	0	0	0	0	0	0	0	0	0	0	0	0	0	0	155000000	2	0	1	0	12	0	0	0	1	1~10	66	52.4	3	1	1	0	0	0	0
1359	서울특별시	강북구	수유동	3	0	0	1	0	0	0	0	0	0	0	0	0	0	0	0	0	0	0	0	0	0	0	0	0	0	395000000	1	1	0	0	7	0	0	1	0	21~31	109	158.67	3	1	1	0	0	0	0
1360	서울특별시	강북구	수유동	3	0	0	1	0	0	0	0	0	0	0	0	0	0	0	0	0	0	0	0	0	0	0	0	0	0	160000000	3	0	0	1	7	0	0	1	0	12	69	50.18	3	1	1	0	0	0	0
1361	서울특별시	강북구	수유동	3	0	0	1	0	0	0	0	0	0	0	0	0	0	0	0	0	0	0	0	0	0	0	0	0	0	380000000	1	1	0	0	1	1	0	0	0	11~20	106.1	46.15	3	1	1	0	0	0	0
1362	서울특별시	강북구	수유동	3	0	0	1	0	0	0	0	0	0	0	0	0	0	0	0	0	0	0	0	0	0	0	0	0	0	383000000	2	0	1	0	3	1	0	0	0	11~20	109	160.32	3	1	1	0	0	0	0
1364	서울특별시	강북구	수유동	3	0	0	1	0	0	0	0	0	0	0	0	0	0	0	0	0	0	0	0	0	0	0	0	0	0	380000000	1	1	0	0	7	0	0	1	0	1~10	109	118.2	3	1	1	0	0	0	0
1365	서울특별시	강북구	수유동	3	0	0	1	0	0	0	0	0	0	0	0	0	0	0	0	0	0	0	0	0	0	0	0	0	0	400000000	2	0	1	0	7	0	0	1	0	21~31	127.9	90.2	3	1	1	0	0	0	0
1366	서울특별시	강북구	수유동	3	0	0	1	0	0	0	0	0	0	0	0	0	0	0	0	0	0	0	0	0	0	0	0	0	0	625000000	3	0	0	1	8	0	0	1	0	3	109.4	157.77	3	1	1	0	0	0	0
1367	서울특별시	강북구	수유동	3	0	0	1	0	0	0	0	0	0	0	0	0	0	0	0	0	0	0	0	0	0	0	0	0	0	230000000	1	1	0	0	11	0	0	0	1	21~30	56.5	31.93	3	1	1	0	0	0	0
1368	서울특별시	강북구	수유동	3	0	0	1	0	0	0	0	0	0	0	0	0	0	0	0	0	0	0	0	0	0	0	0	0	0	160000000	1	1	0	0	11	0	0	0	1	21~30	37	27.04	3	1	1	0	0	0	0
1369	서울특별시	강북구	수유동	3	0	0	1	0	0	0	0	0	0	0	0	0	0	0	0	0	0	0	0	0	0	0	0	0	0	465000000	2	0	1	0	5	0	1	0	0	21~31	111.1	80.7	3	1	1	0	0	0	0
1370	서울특별시	강북구	수유동	3	0	0	1	0	0	0	0	0	0	0	0	0	0	0	0	0	0	0	0	0	0	0	0	0	0	255000000	1	1	0	0	9	0	0	1	0	11~20	83	45.82	3	1	1	0	0	0	0
1371	서울특별시	강북구	수유동	3	0	0	1	0	0	0	0	0	0	0	0	0	0	0	0	0	0	0	0	0	0	0	0	0	0	365000000	1	1	0	0	5	0	1	0	0	21~31	102.5	58.38	3	1	1	0	0	0	0
1372	서울특별시	강북구	수유동	3	0	0	1	0	0	0	0	0	0	0	0	0	0	0	0	0	0	0	0	0	0	0	0	0	0	430000000	1	1	0	0	5	0	1	0	0	1~10	114.7	189.28	3	1	1	0	0	0	0
1373	서울특별시	강북구	수유동	3	0	0	1	0	0	0	0	0	0	0	0	0	0	0	0	0	0	0	0	0	0	0	0	0	0	450000000	3	0	0	1	8	0	0	1	0	21	100.8	59.87	4	1	1	0	0	0	0
1374	서울특별시	강북구	수유동	3	0	0	1	0	0	0	0	0	0	0	0	0	0	0	0	0	0	0	0	0	0	0	0	0	0	780000000	2	0	1	0	12	0	0	0	1	21~31	102.5	167.18	5	1	1	0	0	0	0
1375	서울특별시	강북구	수유동	3	0	0	1	0	0	0	0	0	0	0	0	0	0	0	0	0	0	0	0	0	0	0	0	0	0	1130000000	3	0	0	1	3	1	0	0	0	21~31	166.3	161.88	3	1	1	0	0	0	0
1376	서울특별시	강북구	수유동	3	0	0	1	0	0	0	0	0	0	0	0	0	0	0	0	0	0	0	0	0	0	0	0	0	0	595000000	2	0	1	0	3	1	0	0	0	11~20	107.8	192.98	3	1	1	0	0	0	0
1377	서울특별시	강북구	수유동	3	0	0	1	0	0	0	0	0	0	0	0	0	0	0	0	0	0	0	0	0	0	0	0	0	0	690000000	1	1	0	0	12	0	0	0	1	21~31	133.9	208.41	3	1	1	0	0	0	0
1378	서울특별시	강북구	수유동	3	0	0	1	0	0	0	0	0	0	0	0	0	0	0	0	0	0	0	0	0	0	0	0	0	0	372000000	3	0	0	1	8	0	0	1	0	26	66	98.38	3	1	1	0	0	0	0
1379	서울특별시	강북구	수유동	3	0	0	1	0	0	0	0	0	0	0	0	0	0	0	0	0	0	0	0	0	0	0	0	0	0	640000000	2	0	1	0	5	0	1	0	0	21~31	143.5	217.8	3	1	1	0	0	0	0
1380	서울특별시	강북구	수유동	3	0	0	1	0	0	0	0	0	0	0	0	0	0	0	0	0	0	0	0	0	0	0	0	0	0	656000000	1	1	0	0	2	1	0	0	0	21~28	136.9	200.28	3	1	1	0	0	0	0
1381	서울특별시	강북구	수유동	3	0	0	1	0	0	0	0	0	0	0	0	0	0	0	0	0	0	0	0	0	0	0	0	0	0	1500000000	2	0	1	0	5	0	1	0	0	21~31	136.9	299.08	3	1	1	0	0	0	0
1382	서울특별시	강북구	수유동	3	0	0	1	0	0	0	0	0	0	0	0	0	0	0	0	0	0	0	0	0	0	0	0	0	0	587000000	1	1	0	0	5	0	1	0	0	1~10	127.9	189.27	3	1	1	0	0	0	0
1383	서울특별시	강북구	수유동	3	0	0	1	0	0	0	0	0	0	0	0	0	0	0	0	0	0	0	0	0	0	0	0	0	0	545000000	1	1	0	0	3	1	0	0	0	21~31	128.6	199.32	3	1	1	0	0	0	0
1384	서울특별시	강북구	수유동	3	0	0	1	0	0	0	0	0	0	0	0	0	0	0	0	0	0	0	0	0	0	0	0	0	0	272500000	2	0	1	0	10	0	0	0	1	11~20	76	51.87	3	1	1	0	0	0	0
1385	서울특별시	강북구	수유동	3	0	0	1	0	0	0	0	0	0	0	0	0	0	0	0	0	0	0	0	0	0	0	0	0	0	480000000	3	0	0	1	8	0	0	1	0	21	129	122.94	3	1	1	0	0	0	0
1386	서울특별시	강북구	수유동	3	0	0	1	0	0	0	0	0	0	0	0	0	0	0	0	0	0	0	0	0	0	0	0	0	0	390000000	3	0	0	1	4	0	1	0	0	24	109	51.31	3	1	1	0	0	0	0
1387	서울특별시	강북구	수유동	3	0	0	1	0	0	0	0	0	0	0	0	0	0	0	0	0	0	0	0	0	0	0	0	0	0	425000000	2	0	1	0	3	1	0	0	0	1~10	111.7	79.67	3	1	1	0	0	0	0
1388	서울특별시	강북구	수유동	3	0	0	1	0	0	0	0	0	0	0	0	0	0	0	0	0	0	0	0	0	0	0	0	0	0	620000000	2	0	1	0	8	0	0	1	0	11~20	140.8	109.39	3	1	1	0	0	0	0
1389	서울특별시	강북구	수유동	3	0	0	1	0	0	0	0	0	0	0	0	0	0	0	0	0	0	0	0	0	0	0	0	0	0	320000000	3	0	0	1	12	0	0	0	1	8	93	44.99	3	1	1	0	0	0	0
1390	서울특별시	강북구	수유동	3	0	0	1	0	0	0	0	0	0	0	0	0	0	0	0	0	0	0	0	0	0	0	0	0	0	644500000	1	1	0	0	5	0	1	0	0	1~10	182	176.85	3	1	1	0	0	0	0
1391	서울특별시	강북구	수유동	3	0	0	1	0	0	0	0	0	0	0	0	0	0	0	0	0	0	0	0	0	0	0	0	0	0	780000000	3	0	0	1	9	0	0	1	0	20	198	206.86	3	1	1	0	0	0	0
1392	서울특별시	강북구	수유동	3	0	0	1	0	0	0	0	0	0	0	0	0	0	0	0	0	0	0	0	0	0	0	0	0	0	755000000	1	1	0	0	7	0	0	1	0	21~31	208	223.34	4	1	1	0	0	0	0
1393	서울특별시	강북구	수유동	3	0	0	1	0	0	0	0	0	0	0	0	0	0	0	0	0	0	0	0	0	0	0	0	0	0	754000000	2	0	1	0	9	0	0	1	0	11~20	192	162.42	4	1	1	0	0	0	0
1394	서울특별시	강북구	수유동	3	0	0	1	0	0	0	0	0	0	0	0	0	0	0	0	0	0	0	0	0	0	0	0	0	0	679000000	1	1	0	0	7	0	0	1	0	11~20	188	225.61	3	1	1	0	0	0	0
1395	서울특별시	강북구	수유동	3	0	0	1	0	0	0	0	0	0	0	0	0	0	0	0	0	0	0	0	0	0	0	0	0	0	425000000	3	0	0	1	1	1	0	0	0	1~10	91.1	53.25	3	1	1	0	0	0	0
1396	서울특별시	강북구	수유동	3	0	0	1	0	0	0	0	0	0	0	0	0	0	0	0	0	0	0	0	0	0	0	0	0	0	656500000	2	0	1	0	5	0	1	0	0	1~10	155	157.86	3	1	1	0	0	0	0
1397	서울특별시	강북구	수유동	3	0	0	1	0	0	0	0	0	0	0	0	0	0	0	0	0	0	0	0	0	0	0	0	0	0	864500000	2	0	1	0	5	0	1	0	0	21~31	215	96.04	3	1	1	0	0	0	0
1398	서울특별시	강북구	수유동	3	0	0	1	0	0	0	0	0	0	0	0	0	0	0	0	0	0	0	0	0	0	0	0	0	0	785000000	1	1	0	0	11	0	0	0	1	21~30	202	186.44	3	1	1	0	0	0	0
1399	서울특별시	강북구	수유동	3	0	0	1	0	0	0	0	0	0	0	0	0	0	0	0	0	0	0	0	0	0	0	0	0	0	495000000	1	1	0	0	10	0	0	0	1	21~31	126	187.44	3	1	1	0	0	0	0
1400	서울특별시	강북구	수유동	3	0	0	1	0	0	0	0	0	0	0	0	0	0	0	0	0	0	0	0	0	0	0	0	0	0	520000000	2	0	1	0	10	0	0	0	1	11~20	139	142.13	3	1	1	0	0	0	0
1401	서울특별시	강북구	수유동	3	0	0	1	0	0	0	0	0	0	0	0	0	0	0	0	0	0	0	0	0	0	0	0	0	0	470000000	3	0	0	1	4	0	1	0	0	21~30	112	169.14	3	1	1	0	0	0	0
1402	서울특별시	강북구	수유동	3	0	0	1	0	0	0	0	0	0	0	0	0	0	0	0	0	0	0	0	0	0	0	0	0	0	530000000	2	0	1	0	5	0	1	0	0	11~20	142	60.07	5	1	1	0	0	0	0
1403	서울특별시	강북구	수유동	3	0	0	1	0	0	0	0	0	0	0	0	0	0	0	0	0	0	0	0	0	0	0	0	0	0	1200000000	1	1	0	0	6	0	1	0	0	21~30	208	246.9	5	1	1	0	0	0	0
1404	서울특별시	강북구	수유동	3	0	0	1	0	0	0	0	0	0	0	0	0	0	0	0	0	0	0	0	0	0	0	0	0	0	500000000	1	1	0	0	10	0	0	0	1	21~31	114.7	81.13	3	1	1	0	0	0	0
1405	서울특별시	강북구	수유동	3	0	0	1	0	0	0	0	0	0	0	0	0	0	0	0	0	0	0	0	0	0	0	0	0	0	1080000000	3	0	0	1	10	0	0	0	1	3	238	265.5	3	1	1	0	0	0	0
1406	서울특별시	강북구	수유동	3	0	0	1	0	0	0	0	0	0	0	0	0	0	0	0	0	0	0	0	0	0	0	0	0	0	1210000000	1	1	0	0	6	0	1	0	0	1~10	245	299.42	3	1	1	0	0	0	0
1407	서울특별시	강북구	수유동	3	0	0	1	0	0	0	0	0	0	0	0	0	0	0	0	0	0	0	0	0	0	0	0	0	0	989000000	1	1	0	0	6	0	1	0	0	1~10	214	294.34	3	1	1	0	0	0	0
1408	서울특별시	강북구	수유동	3	0	0	1	0	0	0	0	0	0	0	0	0	0	0	0	0	0	0	0	0	0	0	0	0	0	963000000	1	1	0	0	6	0	1	0	0	1~10	209	275.59	3	1	1	0	0	0	0
1409	서울특별시	강북구	수유동	3	0	0	1	0	0	0	0	0	0	0	0	0	0	0	0	0	0	0	0	0	0	0	0	0	0	640000000	1	1	0	0	5	0	1	0	0	11~20	169	243.84	3	1	1	0	0	0	0
1410	서울특별시	강북구	수유동	3	0	0	1	0	0	0	0	0	0	0	0	0	0	0	0	0	0	0	0	0	0	0	0	0	0	280000000	3	0	0	1	11	0	0	0	1	12	93.6	152.92	3	1	1	0	0	0	0
1411	서울특별시	강북구	수유동	3	0	0	1	0	0	0	0	0	0	0	0	0	0	0	0	0	0	0	0	0	0	0	0	0	0	315000000	1	1	0	0	10	0	0	0	1	21~31	94.2	69.46	3	1	1	0	0	0	0
1412	서울특별시	강북구	수유동	3	0	0	1	0	0	0	0	0	0	0	0	0	0	0	0	0	0	0	0	0	0	0	0	0	0	395000000	1	1	0	0	8	0	0	1	0	11~20	100.5	61.06	3	1	1	0	0	0	0
1413	서울특별시	강북구	수유동	3	0	0	1	0	0	0	0	0	0	0	0	0	0	0	0	0	0	0	0	0	0	0	0	0	0	435000000	1	1	0	0	8	0	0	1	0	1~10	97.5	135.36	3	1	1	0	0	0	0
1414	서울특별시	강북구	수유동	3	0	0	1	0	0	0	0	0	0	0	0	0	0	0	0	0	0	0	0	0	0	0	0	0	0	534000000	3	0	0	1	5	0	1	0	0	29	121.7	86.08	3	1	1	0	0	0	0
1415	서울특별시	강북구	수유동	3	0	0	1	0	0	0	0	0	0	0	0	0	0	0	0	0	0	0	0	0	0	0	0	0	0	470000000	3	0	0	1	5	0	1	0	0	29	123.3	82.38	3	1	1	0	0	0	0
1416	서울특별시	강북구	수유동	3	0	0	1	0	0	0	0	0	0	0	0	0	0	0	0	0	0	0	0	0	0	0	0	0	0	969000000	3	0	0	1	12	0	0	0	1	10	225	131.84	3	1	1	0	0	0	0
1417	서울특별시	강북구	수유동	3	0	0	1	0	0	0	0	0	0	0	0	0	0	0	0	0	0	0	0	0	0	0	0	0	0	660000000	1	1	0	0	8	0	0	1	0	1~10	178	159.8	3	1	1	0	0	0	0
1418	서울특별시	강북구	수유동	3	0	0	1	0	0	0	0	0	0	0	0	0	0	0	0	0	0	0	0	0	0	0	0	0	0	897000000	1	1	0	0	7	0	0	1	0	1~10	198	152.07	3	1	1	0	0	0	0
1419	서울특별시	강북구	수유동	3	0	0	1	0	0	0	0	0	0	0	0	0	0	0	0	0	0	0	0	0	0	0	0	0	0	897000000	1	1	0	0	7	0	0	1	0	1~10	198	249.33	3	1	1	0	0	0	0
1420	서울특별시	강북구	수유동	3	0	0	1	0	0	0	0	0	0	0	0	0	0	0	0	0	0	0	0	0	0	0	0	0	0	675000000	1	1	0	0	7	0	0	1	0	1~10	165	98.48	3	1	1	0	0	0	0
1421	서울특별시	강북구	수유동	3	0	0	1	0	0	0	0	0	0	0	0	0	0	0	0	0	0	0	0	0	0	0	0	0	0	698600000	1	1	0	0	7	0	0	1	0	1~10	165	151.04	3	1	1	0	0	0	0
1422	서울특별시	강북구	수유동	3	0	0	1	0	0	0	0	0	0	0	0	0	0	0	0	0	0	0	0	0	0	0	0	0	0	899000000	2	0	1	0	6	0	1	0	0	1~10	205	163.08	3	1	1	0	0	0	0
1423	서울특별시	강북구	수유동	3	0	0	1	0	0	0	0	0	0	0	0	0	0	0	0	0	0	0	0	0	0	0	0	0	0	840000000	2	0	1	0	6	0	1	0	0	1~10	215	193.51	3	1	1	0	0	0	0
1424	서울특별시	강북구	수유동	3	0	0	1	0	0	0	0	0	0	0	0	0	0	0	0	0	0	0	0	0	0	0	0	0	0	440000000	1	1	0	0	2	1	0	0	0	21~28	145	97.75	3	1	1	0	0	0	0
1425	서울특별시	강북구	수유동	3	0	0	1	0	0	0	0	0	0	0	0	0	0	0	0	0	0	0	0	0	0	0	0	0	0	650000000	3	0	0	1	12	0	0	0	1	31	145	97.75	3	1	1	0	0	0	0
1426	서울특별시	강북구	수유동	3	0	0	1	0	0	0	0	0	0	0	0	0	0	0	0	0	0	0	0	0	0	0	0	0	0	680000000	3	0	0	1	12	0	0	0	1	31	145	97.59	3	1	1	0	0	0	0
1427	서울특별시	강북구	수유동	3	0	0	1	0	0	0	0	0	0	0	0	0	0	0	0	0	0	0	0	0	0	0	0	0	0	650000000	3	0	0	1	10	0	0	0	1	19	145	97.29	3	1	1	0	0	0	0
1428	서울특별시	강북구	수유동	3	0	0	1	0	0	0	0	0	0	0	0	0	0	0	0	0	0	0	0	0	0	0	0	0	0	528000000	1	1	0	0	9	0	0	1	0	1~10	145	97.52	3	1	1	0	0	0	0
1429	서울특별시	강북구	수유동	3	0	0	1	0	0	0	0	0	0	0	0	0	0	0	0	0	0	0	0	0	0	0	0	0	0	672600000	1	1	0	0	2	1	0	0	0	21~28	172	230.91	3	1	1	0	0	0	0
1430	서울특별시	강북구	수유동	3	0	0	1	0	0	0	0	0	0	0	0	0	0	0	0	0	0	0	0	0	0	0	0	0	0	525000000	1	1	0	0	4	0	1	0	0	21~30	145	180.6	3	1	1	0	0	0	0
1431	서울특별시	강북구	수유동	3	0	0	1	0	0	0	0	0	0	0	0	0	0	0	0	0	0	0	0	0	0	0	0	0	0	510000000	1	1	0	0	4	0	1	0	0	1~10	149	219.6	3	1	1	0	0	0	0
1432	서울특별시	강북구	수유동	3	0	0	1	0	0	0	0	0	0	0	0	0	0	0	0	0	0	0	0	0	0	0	0	0	0	343000000	1	1	0	0	6	0	1	0	0	21~30	116	57.09	3	1	1	0	0	0	0
1433	서울특별시	강북구	수유동	3	0	0	1	0	0	0	0	0	0	0	0	0	0	0	0	0	0	0	0	0	0	0	0	0	0	655000000	2	0	1	0	3	1	0	0	0	11~20	182	80.46	3	1	1	0	0	0	0
1434	서울특별시	강북구	수유동	3	0	0	1	0	0	0	0	0	0	0	0	0	0	0	0	0	0	0	0	0	0	0	0	0	0	885000000	2	0	1	0	2	1	0	0	0	1~10	239	86.84	3	1	1	0	0	0	0
1435	서울특별시	강북구	수유동	3	0	0	1	0	0	0	0	0	0	0	0	0	0	0	0	0	0	0	0	0	0	0	0	0	0	230000000	1	1	0	0	3	1	0	0	0	11~20	86	59.18	3	1	1	0	0	0	0
1436	서울특별시	강북구	수유동	3	0	0	1	0	0	0	0	0	0	0	0	0	0	0	0	0	0	0	0	0	0	0	0	0	0	670000000	2	0	1	0	2	1	0	0	0	1~10	145	201.8	3	1	1	0	0	0	0
1437	서울특별시	강북구	수유동	3	0	0	1	0	0	0	0	0	0	0	0	0	0	0	0	0	0	0	0	0	0	0	0	0	0	108000000	2	0	1	0	9	0	0	1	0	1~10	40	27.01	3	1	1	0	0	0	0
1438	서울특별시	강북구	수유동	3	0	0	1	0	0	0	0	0	0	0	0	0	0	0	0	0	0	0	0	0	0	0	0	0	0	280000000	3	0	0	1	5	0	1	0	0	18	86	51.48	3	1	1	0	0	0	0
1439	서울특별시	강북구	수유동	3	0	0	1	0	0	0	0	0	0	0	0	0	0	0	0	0	0	0	0	0	0	0	0	0	0	240000000	3	0	0	1	1	1	0	0	0	11~20	75	48.13	3	1	1	0	0	0	0
1440	서울특별시	강북구	수유동	3	0	0	1	0	0	0	0	0	0	0	0	0	0	0	0	0	0	0	0	0	0	0	0	0	0	825000000	1	1	0	0	8	0	0	1	0	11~20	205	261.08	3	1	1	0	0	0	0
1441	서울특별시	강북구	수유동	3	0	0	1	0	0	0	0	0	0	0	0	0	0	0	0	0	0	0	0	0	0	0	0	0	0	499000000	2	0	1	0	2	1	0	0	0	21~28	135.5	89.09	3	1	1	0	0	0	0
1442	서울특별시	강북구	수유동	3	0	0	1	0	0	0	0	0	0	0	0	0	0	0	0	0	0	0	0	0	0	0	0	0	0	600000000	3	0	0	1	4	0	1	0	0	21	125.6	155.34	3	1	1	0	0	0	0
1443	서울특별시	강북구	수유동	3	0	0	1	0	0	0	0	0	0	0	0	0	0	0	0	0	0	0	0	0	0	0	0	0	0	250000000	3	0	0	1	7	0	0	1	0	3	93	79.14	3	1	1	0	0	0	0
1444	서울특별시	강북구	수유동	3	0	0	1	0	0	0	0	0	0	0	0	0	0	0	0	0	0	0	0	0	0	0	0	0	0	330000000	1	1	0	0	8	0	0	1	0	21~31	99	78.84	3	1	1	0	0	0	0
1445	서울특별시	강북구	수유동	3	0	0	1	0	0	0	0	0	0	0	0	0	0	0	0	0	0	0	0	0	0	0	0	0	0	650000000	1	1	0	0	6	0	1	0	0	1~10	152	226.37	3	1	1	0	0	0	0
1446	서울특별시	강북구	수유동	3	0	0	1	0	0	0	0	0	0	0	0	0	0	0	0	0	0	0	0	0	0	0	0	0	0	735000000	1	1	0	0	6	0	1	0	0	1~10	164	164.16	3	1	1	0	0	0	0
1447	서울특별시	강북구	수유동	3	0	0	1	0	0	0	0	0	0	0	0	0	0	0	0	0	0	0	0	0	0	0	0	0	0	352000000	2	0	1	0	11	0	0	0	1	1~10	85	129.68	3	1	1	0	0	0	0
1448	서울특별시	강북구	수유동	3	0	0	1	0	0	0	0	0	0	0	0	0	0	0	0	0	0	0	0	0	0	0	0	0	0	660000000	2	0	1	0	8	0	0	1	0	11~20	182	91.21	3	1	1	0	0	0	0
1449	서울특별시	강북구	수유동	3	0	0	1	0	0	0	0	0	0	0	0	0	0	0	0	0	0	0	0	0	0	0	0	0	0	169200000	3	0	0	1	5	0	1	0	0	21	66.18	47.67	3	1	1	0	0	0	0
1450	서울특별시	강북구	수유동	3	0	0	1	0	0	0	0	0	0	0	0	0	0	0	0	0	0	0	0	0	0	0	0	0	0	600000000	2	0	1	0	5	0	1	0	0	11~20	159	75.4	3	1	1	0	0	0	0
1451	서울특별시	강북구	수유동	3	0	0	1	0	0	0	0	0	0	0	0	0	0	0	0	0	0	0	0	0	0	0	0	0	0	193100000	2	0	1	0	4	0	1	0	0	21~30	56	44.91	3	1	1	0	0	0	0
1452	서울특별시	강북구	수유동	3	0	0	1	0	0	0	0	0	0	0	0	0	0	0	0	0	0	0	0	0	0	0	0	0	0	490000000	1	1	0	0	9	0	0	1	0	11~20	202	94.11	3	1	1	0	0	0	0
1453	서울특별시	강북구	수유동	3	0	0	1	0	0	0	0	0	0	0	0	0	0	0	0	0	0	0	0	0	0	0	0	0	0	555000000	3	0	0	1	11	0	0	0	1	21	118.7	173.22	3	1	1	0	0	0	0
1454	서울특별시	강북구	수유동	3	0	0	1	0	0	0	0	0	0	0	0	0	0	0	0	0	0	0	0	0	0	0	0	0	0	90000000	2	0	1	0	2	1	0	0	0	1~10	60	42.98	3	1	1	0	0	0	0
1455	서울특별시	강북구	수유동	3	0	0	1	0	0	0	0	0	0	0	0	0	0	0	0	0	0	0	0	0	0	0	0	0	0	247000000	1	1	0	0	5	0	1	0	0	1~10	83	55.97	3	1	1	0	0	0	0
1456	서울특별시	강북구	수유동	3	0	0	1	0	0	0	0	0	0	0	0	0	0	0	0	0	0	0	0	0	0	0	0	0	0	670000000	2	0	1	0	1	1	0	0	0	1~10	187	250.68	3	1	1	0	0	0	0
1457	서울특별시	강북구	수유동	3	0	0	1	0	0	0	0	0	0	0	0	0	0	0	0	0	0	0	0	0	0	0	0	0	0	780000000	2	0	1	0	8	0	0	1	0	1~10	178	243.52	3	1	1	0	0	0	0
1458	서울특별시	강북구	수유동	3	0	0	1	0	0	0	0	0	0	0	0	0	0	0	0	0	0	0	0	0	0	0	0	0	0	425000000	1	1	0	0	8	0	0	1	0	1~10	122	111.18	3	1	1	0	0	0	0
1459	서울특별시	강북구	수유동	3	0	0	1	0	0	0	0	0	0	0	0	0	0	0	0	0	0	0	0	0	0	0	0	0	0	360000000	1	1	0	0	8	0	0	1	0	1~10	103.1	69.68	3	1	1	0	0	0	0
1460	서울특별시	강북구	수유동	3	0	0	1	0	0	0	0	0	0	0	0	0	0	0	0	0	0	0	0	0	0	0	0	0	0	520000000	2	0	1	0	2	1	0	0	0	1~10	120.3	202.83	3	1	1	0	0	0	0
1461	서울특별시	강북구	수유동	3	0	0	1	0	0	0	0	0	0	0	0	0	0	0	0	0	0	0	0	0	0	0	0	0	0	597000000	1	1	0	0	8	0	0	1	0	21~31	122.3	124.24	3	1	1	0	0	0	0
1462	서울특별시	강북구	수유동	3	0	0	1	0	0	0	0	0	0	0	0	0	0	0	0	0	0	0	0	0	0	0	0	0	0	553000000	1	1	0	0	6	0	1	0	0	21~30	117.4	182.28	4	1	1	0	0	0	0
1463	서울특별시	강북구	수유동	3	0	0	1	0	0	0	0	0	0	0	0	0	0	0	0	0	0	0	0	0	0	0	0	0	0	240000000	3	0	0	1	10	0	0	0	1	25	89	43.73	3	1	1	0	0	0	0
1464	서울특별시	강북구	수유동	3	0	0	1	0	0	0	0	0	0	0	0	0	0	0	0	0	0	0	0	0	0	0	0	0	0	360000000	3	0	0	1	10	0	0	0	1	16	119	59.24	3	1	1	0	0	0	0
1465	서울특별시	강북구	수유동	3	0	0	1	0	0	0	0	0	0	0	0	0	0	0	0	0	0	0	0	0	0	0	0	0	0	281300000	1	1	0	0	9	0	0	1	0	1~10	100	50.48	3	1	1	0	0	0	0
1466	서울특별시	강북구	수유동	3	0	0	1	0	0	0	0	0	0	0	0	0	0	0	0	0	0	0	0	0	0	0	0	0	0	170000000	3	0	0	1	10	0	0	0	1	28	83	43.24	3	1	1	0	0	0	0
1467	서울특별시	강북구	수유동	3	0	0	1	0	0	0	0	0	0	0	0	0	0	0	0	0	0	0	0	0	0	0	0	0	0	270000000	2	0	1	0	10	0	0	0	1	21~31	93	64.53	3	1	1	0	0	0	0
1468	서울특별시	강북구	수유동	3	0	0	1	0	0	0	0	0	0	0	0	0	0	0	0	0	0	0	0	0	0	0	0	0	0	160000000	3	0	0	1	11	0	0	0	1	23	66	47.87	3	1	1	0	0	0	0
1469	서울특별시	강북구	수유동	3	0	0	1	0	0	0	0	0	0	0	0	0	0	0	0	0	0	0	0	0	0	0	0	0	0	225000000	2	0	1	0	4	0	1	0	0	11~20	85	61.56	3	1	1	0	0	0	0
1470	서울특별시	강북구	수유동	3	0	0	1	0	0	0	0	0	0	0	0	0	0	0	0	0	0	0	0	0	0	0	0	0	0	600000000	1	1	0	0	3	1	0	0	0	11~20	159	171.83	3	1	1	0	0	0	0
1471	서울특별시	강북구	수유동	3	0	0	1	0	0	0	0	0	0	0	0	0	0	0	0	0	0	0	0	0	0	0	0	0	0	295000000	1	1	0	0	9	0	0	1	0	11~20	102	97.18	3	1	1	0	0	0	0
1472	서울특별시	강북구	수유동	3	0	0	1	0	0	0	0	0	0	0	0	0	0	0	0	0	0	0	0	0	0	0	0	0	0	294000000	1	1	0	0	4	0	1	0	0	21~30	96	63.47	3	1	1	0	0	0	0
1473	서울특별시	강북구	수유동	3	0	0	1	0	0	0	0	0	0	0	0	0	0	0	0	0	0	0	0	0	0	0	0	0	0	450000000	3	0	0	1	12	0	0	0	1	26	93	67.78	3	4	0	0	0	1	0
1474	서울특별시	강북구	수유동	3	0	0	1	0	0	0	0	0	0	0	0	0	0	0	0	0	0	0	0	0	0	0	0	0	0	310000000	3	0	0	1	11	0	0	0	1	19	93	69.69	4	1	1	0	0	0	0
1475	서울특별시	강북구	수유동	3	0	0	1	0	0	0	0	0	0	0	0	0	0	0	0	0	0	0	0	0	0	0	0	0	0	343000000	2	0	1	0	3	1	0	0	0	21~31	92	107.51	4	1	1	0	0	0	0
1476	서울특별시	강북구	수유동	3	0	0	1	0	0	0	0	0	0	0	0	0	0	0	0	0	0	0	0	0	0	0	0	0	0	708500000	2	0	1	0	8	0	0	1	0	1~10	132	84.69	3	1	1	0	0	0	0
1477	서울특별시	강북구	수유동	3	0	0	1	0	0	0	0	0	0	0	0	0	0	0	0	0	0	0	0	0	0	0	0	0	0	580000000	3	0	0	1	10	0	0	0	1	29	132	170.79	3	1	1	0	0	0	0
1478	서울특별시	강북구	수유동	3	0	0	1	0	0	0	0	0	0	0	0	0	0	0	0	0	0	0	0	0	0	0	0	0	0	437000000	3	0	0	1	7	0	0	1	0	19	122	146.91	3	1	1	0	0	0	0
1479	서울특별시	강북구	수유동	3	0	0	1	0	0	0	0	0	0	0	0	0	0	0	0	0	0	0	0	0	0	0	0	0	0	480000000	1	1	0	0	7	0	0	1	0	11~20	132	105.52	3	1	1	0	0	0	0
1480	서울특별시	강북구	수유동	3	0	0	1	0	0	0	0	0	0	0	0	0	0	0	0	0	0	0	0	0	0	0	0	0	0	170000000	1	1	0	0	3	1	0	0	0	1~10	56	37.39	3	1	1	0	0	0	0
1481	서울특별시	강북구	수유동	3	0	0	1	0	0	0	0	0	0	0	0	0	0	0	0	0	0	0	0	0	0	0	0	0	0	320000000	3	0	0	1	2	1	0	0	0	11~20	132	60.4	3	1	1	0	0	0	0
1482	서울특별시	강북구	수유동	3	0	0	1	0	0	0	0	0	0	0	0	0	0	0	0	0	0	0	0	0	0	0	0	0	0	884000000	3	0	0	1	2	1	0	0	0	11~20	172	245.31	3	1	1	0	0	0	0
1483	서울특별시	강북구	수유동	3	0	0	1	0	0	0	0	0	0	0	0	0	0	0	0	0	0	0	0	0	0	0	0	0	0	513000000	2	0	1	0	5	0	1	0	0	11~20	188	100.17	3	1	1	0	0	0	0
1484	서울특별시	강북구	수유동	3	0	0	1	0	0	0	0	0	0	0	0	0	0	0	0	0	0	0	0	0	0	0	0	0	0	540000000	2	0	1	0	12	0	0	0	1	1~10	152	121.43	3	1	1	0	0	0	0
1485	서울특별시	강북구	수유동	3	0	0	1	0	0	0	0	0	0	0	0	0	0	0	0	0	0	0	0	0	0	0	0	0	0	651000000	1	1	0	0	11	0	0	0	1	21~30	136	198.03	3	1	1	0	0	0	0
1486	서울특별시	강북구	수유동	3	0	0	1	0	0	0	0	0	0	0	0	0	0	0	0	0	0	0	0	0	0	0	0	0	0	437000000	1	1	0	0	8	0	0	1	0	1~10	152	158.7	3	1	1	0	0	0	0
1487	서울특별시	강북구	수유동	3	0	0	1	0	0	0	0	0	0	0	0	0	0	0	0	0	0	0	0	0	0	0	0	0	0	487000000	2	0	1	0	5	0	1	0	0	11~20	165	134.85	3	1	1	0	0	0	0
1488	서울특별시	강북구	수유동	3	0	0	1	0	0	0	0	0	0	0	0	0	0	0	0	0	0	0	0	0	0	0	0	0	0	330000000	1	1	0	0	11	0	0	0	1	11~20	99	158.8	3	1	1	0	0	0	0
1489	서울특별시	강북구	수유동	3	0	0	1	0	0	0	0	0	0	0	0	0	0	0	0	0	0	0	0	0	0	0	0	0	0	360000000	2	0	1	0	1	1	0	0	0	11~20	142	66.82	3	1	1	0	0	0	0
1490	서울특별시	강북구	수유동	3	0	0	1	0	0	0	0	0	0	0	0	0	0	0	0	0	0	0	0	0	0	0	0	0	0	760000000	3	0	0	1	8	0	0	1	0	8	169	160.74	3	1	1	0	0	0	0
1491	서울특별시	강북구	수유동	3	0	0	1	0	0	0	0	0	0	0	0	0	0	0	0	0	0	0	0	0	0	0	0	0	0	345000000	1	1	0	0	11	0	0	0	1	11~20	179	67.31	3	1	1	0	0	0	0
1492	서울특별시	강북구	수유동	3	0	0	1	0	0	0	0	0	0	0	0	0	0	0	0	0	0	0	0	0	0	0	0	0	0	238100000	1	1	0	0	6	0	1	0	0	1~10	75	72.14	3	1	1	0	0	0	0
1493	서울특별시	강북구	수유동	3	0	0	1	0	0	0	0	0	0	0	0	0	0	0	0	0	0	0	0	0	0	0	0	0	0	310000000	3	0	0	1	3	1	0	0	0	11~20	119	79.57	3	1	1	0	0	0	0
1494	서울특별시	강북구	수유동	3	0	0	1	0	0	0	0	0	0	0	0	0	0	0	0	0	0	0	0	0	0	0	0	0	0	380000000	2	0	1	0	10	0	0	0	1	21~31	126	84.63	3	1	1	0	0	0	0
1495	서울특별시	강북구	수유동	3	0	0	1	0	0	0	0	0	0	0	0	0	0	0	0	0	0	0	0	0	0	0	0	0	0	495500000	1	1	0	0	2	1	0	0	0	11~20	126	96.6	3	1	1	0	0	0	0
1496	서울특별시	강북구	수유동	3	0	0	1	0	0	0	0	0	0	0	0	0	0	0	0	0	0	0	0	0	0	0	0	0	0	400000000	2	0	1	0	5	0	1	0	0	1~10	142	132.04	3	1	1	0	0	0	0
1497	서울특별시	강북구	수유동	3	0	0	1	0	0	0	0	0	0	0	0	0	0	0	0	0	0	0	0	0	0	0	0	0	0	613000000	1	1	0	0	9	0	0	1	0	1~10	159	152.63	3	1	1	0	0	0	0
1498	서울특별시	강북구	수유동	3	0	0	1	0	0	0	0	0	0	0	0	0	0	0	0	0	0	0	0	0	0	0	0	0	0	587000000	1	1	0	0	9	0	0	1	0	1~10	152	98.15	3	1	1	0	0	0	0
1499	서울특별시	강북구	수유동	3	0	0	1	0	0	0	0	0	0	0	0	0	0	0	0	0	0	0	0	0	0	0	0	0	0	400000000	2	0	1	0	3	1	0	0	0	11~20	116	91.74	3	1	1	0	0	0	0
1500	서울특별시	강북구	수유동	3	0	0	1	0	0	0	0	0	0	0	0	0	0	0	0	0	0	0	0	0	0	0	0	0	0	120000000	2	0	1	0	2	1	0	0	0	1~10	76	42.31	3	4	0	0	0	1	0
1501	서울특별시	강북구	수유동	3	0	0	1	0	0	0	0	0	0	0	0	0	0	0	0	0	0	0	0	0	0	0	0	0	0	598000000	1	1	0	0	10	0	0	0	1	21~31	159	136.49	3	1	1	0	0	0	0
1502	서울특별시	강북구	수유동	3	0	0	1	0	0	0	0	0	0	0	0	0	0	0	0	0	0	0	0	0	0	0	0	0	0	510000000	1	1	0	0	6	0	1	0	0	21~30	169	89.52	3	4	0	0	0	1	0
1503	서울특별시	강북구	수유동	3	0	0	1	0	0	0	0	0	0	0	0	0	0	0	0	0	0	0	0	0	0	0	0	0	0	270000000	2	0	1	0	9	0	0	1	0	11~20	149	69.52	3	4	0	0	0	1	0
1504	서울특별시	강북구	수유동	3	0	0	1	0	0	0	0	0	0	0	0	0	0	0	0	0	0	0	0	0	0	0	0	0	0	330000000	3	0	0	1	1	1	0	0	0	21~31	93	148.29	3	1	1	0	0	0	0
1505	서울특별시	강북구	수유동	3	0	0	1	0	0	0	0	0	0	0	0	0	0	0	0	0	0	0	0	0	0	0	0	0	0	410000000	3	0	0	1	8	0	0	1	0	31	93	106.97	3	1	1	0	0	0	0
1506	서울특별시	강북구	수유동	3	0	0	1	0	0	0	0	0	0	0	0	0	0	0	0	0	0	0	0	0	0	0	0	0	0	190000000	3	0	0	1	9	0	0	1	0	3	89	48.63	3	1	1	0	0	0	0
1507	서울특별시	강북구	수유동	3	0	0	1	0	0	0	0	0	0	0	0	0	0	0	0	0	0	0	0	0	0	0	0	0	0	330000000	1	1	0	0	9	0	0	1	0	11~20	106	49.82	3	1	1	0	0	0	0
1508	서울특별시	강북구	수유동	3	0	0	1	0	0	0	0	0	0	0	0	0	0	0	0	0	0	0	0	0	0	0	0	0	0	750000000	1	1	0	0	9	0	0	1	0	1~10	168	101.49	3	1	1	0	0	0	0
1509	서울특별시	강북구	수유동	3	0	0	1	0	0	0	0	0	0	0	0	0	0	0	0	0	0	0	0	0	0	0	0	0	0	1010000000	2	0	1	0	3	1	0	0	0	1~10	235	157.68	3	4	0	0	0	1	0
1510	서울특별시	강북구	수유동	3	0	0	1	0	0	0	0	0	0	0	0	0	0	0	0	0	0	0	0	0	0	0	0	0	0	560000000	2	0	1	0	2	1	0	0	0	21~28	136	100.33	3	1	1	0	0	0	0
1511	서울특별시	강북구	수유동	3	0	0	1	0	0	0	0	0	0	0	0	0	0	0	0	0	0	0	0	0	0	0	0	0	0	205000000	2	0	1	0	3	1	0	0	0	11~20	79	64.06	3	4	0	0	0	1	0
1512	서울특별시	강북구	수유동	3	0	0	1	0	0	0	0	0	0	0	0	0	0	0	0	0	0	0	0	0	0	0	0	0	0	210000000	2	0	1	0	3	1	0	0	0	1~10	73	46.54	3	4	0	0	0	1	0
1513	서울특별시	강북구	수유동	3	0	0	1	0	0	0	0	0	0	0	0	0	0	0	0	0	0	0	0	0	0	0	0	0	0	450000000	2	0	1	0	3	1	0	0	0	21~31	119	146.7	3	1	1	0	0	0	0
1514	서울특별시	강북구	수유동	3	0	0	1	0	0	0	0	0	0	0	0	0	0	0	0	0	0	0	0	0	0	0	0	0	0	1280000000	3	0	0	1	6	0	1	0	0	22	314	111.44	3	1	1	0	0	0	0
1515	서울특별시	강북구	수유동	3	0	0	1	0	0	0	0	0	0	0	0	0	0	0	0	0	0	0	0	0	0	0	0	0	0	1400000000	3	0	0	1	6	0	1	0	0	10	331	245.09	3	1	1	0	0	0	0
1516	서울특별시	강북구	수유동	3	0	0	1	0	0	0	0	0	0	0	0	0	0	0	0	0	0	0	0	0	0	0	0	0	0	330000000	1	1	0	0	4	0	1	0	0	21~30	152	106.12	3	1	1	0	0	0	0
1517	서울특별시	강북구	수유동	3	0	0	1	0	0	0	0	0	0	0	0	0	0	0	0	0	0	0	0	0	0	0	0	0	0	435000000	2	0	1	0	10	0	0	0	1	1~10	84	119.81	1	1	1	0	0	0	0
1518	서울특별시	강북구	수유동	3	0	0	1	0	0	0	0	0	0	0	0	0	0	0	0	0	0	0	0	0	0	0	0	0	0	390000000	1	1	0	0	5	0	1	0	0	1~10	129	58.21	1	1	1	0	0	0	0
1519	서울특별시	강북구	수유동	3	0	0	1	0	0	0	0	0	0	0	0	0	0	0	0	0	0	0	0	0	0	0	0	0	0	298000000	1	1	0	0	12	0	0	0	1	21~31	102	61.26	1	1	1	0	0	0	0
1520	서울특별시	강북구	수유동	3	0	0	1	0	0	0	0	0	0	0	0	0	0	0	0	0	0	0	0	0	0	0	0	0	0	358000000	3	0	0	1	9	0	0	1	0	30	99	73.09	1	1	1	0	0	0	0
1521	서울특별시	강북구	수유동	3	0	0	1	0	0	0	0	0	0	0	0	0	0	0	0	0	0	0	0	0	0	0	0	0	0	270000000	2	0	1	0	8	0	0	1	0	11~20	89	57.19	1	1	1	0	0	0	0
1522	서울특별시	강북구	수유동	3	0	0	1	0	0	0	0	0	0	0	0	0	0	0	0	0	0	0	0	0	0	0	0	0	0	240000000	1	1	0	0	11	0	0	0	1	1~10	89	59.54	1	1	1	0	0	0	0
1523	서울특별시	강북구	수유동	3	0	0	1	0	0	0	0	0	0	0	0	0	0	0	0	0	0	0	0	0	0	0	0	0	0	950000000	3	0	0	1	9	0	0	1	0	6	221	199.62	3	1	1	0	0	0	0
1524	서울특별시	강북구	수유동	3	0	0	1	0	0	0	0	0	0	0	0	0	0	0	0	0	0	0	0	0	0	0	0	0	0	600000000	2	0	1	0	3	1	0	0	0	1~10	162	248.89	3	1	1	0	0	0	0
1525	서울특별시	강북구	수유동	3	0	0	1	0	0	0	0	0	0	0	0	0	0	0	0	0	0	0	0	0	0	0	0	0	0	142500000	1	1	0	0	9	0	0	1	0	11~20	63	94.02	3	1	1	0	0	0	0
1526	서울특별시	강북구	수유동	3	0	0	1	0	0	0	0	0	0	0	0	0	0	0	0	0	0	0	0	0	0	0	0	0	0	230000000	1	1	0	0	7	0	0	1	0	21~31	76	89.43	3	1	1	0	0	0	0
1527	서울특별시	강북구	수유동	3	0	0	1	0	0	0	0	0	0	0	0	0	0	0	0	0	0	0	0	0	0	0	0	0	0	189000000	1	1	0	0	2	1	0	0	0	21~28	89	36.99	3	1	1	0	0	0	0
1528	서울특별시	강북구	수유동	3	0	0	1	0	0	0	0	0	0	0	0	0	0	0	0	0	0	0	0	0	0	0	0	0	0	150000000	1	1	0	0	8	0	0	1	0	21~31	66	50.11	3	1	1	0	0	0	0
1529	서울특별시	강북구	수유동	3	0	0	1	0	0	0	0	0	0	0	0	0	0	0	0	0	0	0	0	0	0	0	0	0	0	293000000	1	1	0	0	6	0	1	0	0	1~10	92	62.75	3	1	1	0	0	0	0
1530	서울특별시	강북구	수유동	3	0	0	1	0	0	0	0	0	0	0	0	0	0	0	0	0	0	0	0	0	0	0	0	0	0	340000000	3	0	0	1	7	0	0	1	0	15	129	80.16	3	1	1	0	0	0	0
1531	서울특별시	강북구	수유동	3	0	0	1	0	0	0	0	0	0	0	0	0	0	0	0	0	0	0	0	0	0	0	0	0	0	380000000	3	0	0	1	8	0	0	1	0	21	139	85.09	3	1	1	0	0	0	0
1532	서울특별시	강북구	수유동	3	0	0	1	0	0	0	0	0	0	0	0	0	0	0	0	0	0	0	0	0	0	0	0	0	0	269000000	2	0	1	0	6	0	1	0	0	1~10	112	80.2	3	1	1	0	0	0	0
1533	서울특별시	강북구	수유동	3	0	0	1	0	0	0	0	0	0	0	0	0	0	0	0	0	0	0	0	0	0	0	0	0	0	400000000	2	0	1	0	6	0	1	0	0	11~20	119	149.13	3	1	1	0	0	0	0
1534	서울특별시	강북구	수유동	3	0	0	1	0	0	0	0	0	0	0	0	0	0	0	0	0	0	0	0	0	0	0	0	0	0	616000000	3	0	0	1	8	0	0	1	0	2	145	106.55	3	1	1	0	0	0	0
1535	서울특별시	강북구	수유동	3	0	0	1	0	0	0	0	0	0	0	0	0	0	0	0	0	0	0	0	0	0	0	0	0	0	400000000	2	0	1	0	11	0	0	0	1	11~20	136	76.2	3	1	1	0	0	0	0
1536	서울특별시	강북구	수유동	3	0	0	1	0	0	0	0	0	0	0	0	0	0	0	0	0	0	0	0	0	0	0	0	0	0	277000000	1	1	0	0	6	0	1	0	0	21~30	102	61.16	3	1	1	0	0	0	0
1537	서울특별시	강북구	수유동	3	0	0	1	0	0	0	0	0	0	0	0	0	0	0	0	0	0	0	0	0	0	0	0	0	0	407000000	1	1	0	0	4	0	1	0	0	1~10	116	174.37	3	1	1	0	0	0	0
1538	서울특별시	강북구	수유동	3	0	0	1	0	0	0	0	0	0	0	0	0	0	0	0	0	0	0	0	0	0	0	0	0	0	548000000	2	0	1	0	6	0	1	0	0	21~30	151	146.64	3	1	1	0	0	0	0
1539	서울특별시	강북구	수유동	3	0	0	1	0	0	0	0	0	0	0	0	0	0	0	0	0	0	0	0	0	0	0	0	0	0	401000000	2	0	1	0	6	0	1	0	0	21~30	102	117.45	3	1	1	0	0	0	0
1540	서울특별시	강북구	수유동	3	0	0	1	0	0	0	0	0	0	0	0	0	0	0	0	0	0	0	0	0	0	0	0	0	0	593000000	1	1	0	0	8	0	0	1	0	11~20	138	194.07	3	1	1	0	0	0	0
1541	서울특별시	강북구	수유동	3	0	0	1	0	0	0	0	0	0	0	0	0	0	0	0	0	0	0	0	0	0	0	0	0	0	744000000	1	1	0	0	8	0	0	1	0	21~31	164	195.78	3	1	1	0	0	0	0
1542	서울특별시	강북구	수유동	3	0	0	1	0	0	0	0	0	0	0	0	0	0	0	0	0	0	0	0	0	0	0	0	0	0	1390000000	3	0	0	1	2	1	0	0	0	11~20	350	194.61	4	1	1	0	0	0	0
1543	서울특별시	강북구	수유동	3	0	0	1	0	0	0	0	0	0	0	0	0	0	0	0	0	0	0	0	0	0	0	0	0	0	1270000000	1	1	0	0	12	0	0	0	1	11~20	318	99.27	3	1	1	0	0	0	0
1544	서울특별시	강북구	수유동	3	0	0	1	0	0	0	0	0	0	0	0	0	0	0	0	0	0	0	0	0	0	0	0	0	0	315000000	2	0	1	0	3	1	0	0	0	21~31	96	136.02	3	1	1	0	0	0	0
1545	서울특별시	강북구	수유동	3	0	0	1	0	0	0	0	0	0	0	0	0	0	0	0	0	0	0	0	0	0	0	0	0	0	885000000	1	1	0	0	8	0	0	1	0	11~20	281	195.25	4	1	1	0	0	0	0
1546	서울특별시	강북구	수유동	3	0	0	1	0	0	0	0	0	0	0	0	0	0	0	0	0	0	0	0	0	0	0	0	0	0	700000000	2	0	1	0	3	1	0	0	0	11~20	185	219.36	3	1	1	0	0	0	0
1547	서울특별시	강북구	수유동	3	0	0	1	0	0	0	0	0	0	0	0	0	0	0	0	0	0	0	0	0	0	0	0	0	0	600000000	1	1	0	0	7	0	0	1	0	21~31	149	230.72	4	1	1	0	0	0	0
1548	서울특별시	강북구	수유동	3	0	0	1	0	0	0	0	0	0	0	0	0	0	0	0	0	0	0	0	0	0	0	0	0	0	760000000	1	1	0	0	7	0	0	1	0	11~20	198	177.18	4	1	1	0	0	0	0
1549	서울특별시	강북구	수유동	3	0	0	1	0	0	0	0	0	0	0	0	0	0	0	0	0	0	0	0	0	0	0	0	0	0	680000000	1	1	0	0	7	0	0	1	0	11~20	194	247.05	3	1	1	0	0	0	0
1550	서울특별시	강북구	수유동	3	0	0	1	0	0	0	0	0	0	0	0	0	0	0	0	0	0	0	0	0	0	0	0	0	0	698500000	1	1	0	0	10	0	0	0	1	1~10	210	207.86	3	1	1	0	0	0	0
1551	서울특별시	강북구	수유동	3	0	0	1	0	0	0	0	0	0	0	0	0	0	0	0	0	0	0	0	0	0	0	0	0	0	132000000	1	1	0	0	12	0	0	0	1	1~10	50	19.23	3	1	1	0	0	0	0
1552	서울특별시	강북구	수유동	3	0	0	1	0	0	0	0	0	0	0	0	0	0	0	0	0	0	0	0	0	0	0	0	0	0	280000000	3	0	0	1	7	0	0	1	0	20	93	63.07	3	1	1	0	0	0	0
1553	서울특별시	강북구	수유동	3	0	0	1	0	0	0	0	0	0	0	0	0	0	0	0	0	0	0	0	0	0	0	0	0	0	572000000	2	0	1	0	3	1	0	0	0	21~31	189	213.62	3	1	1	0	0	0	0
1554	서울특별시	강북구	수유동	3	0	0	1	0	0	0	0	0	0	0	0	0	0	0	0	0	0	0	0	0	0	0	0	0	0	843000000	2	0	1	0	3	1	0	0	0	21~31	178	200.16	3	1	1	0	0	0	0
1555	서울특별시	강북구	수유동	3	0	0	1	0	0	0	0	0	0	0	0	0	0	0	0	0	0	0	0	0	0	0	0	0	0	300000000	3	0	0	1	7	0	0	1	0	25	89	48.76	3	4	0	0	0	1	0
1556	서울특별시	강북구	수유동	3	0	0	1	0	0	0	0	0	0	0	0	0	0	0	0	0	0	0	0	0	0	0	0	0	0	330000000	3	0	0	1	7	0	0	1	0	25	89	41.59	3	4	0	0	0	1	0
1557	서울특별시	강북구	수유동	3	0	0	1	0	0	0	0	0	0	0	0	0	0	0	0	0	0	0	0	0	0	0	0	0	0	252500000	2	0	1	0	7	0	0	1	0	21~31	89.18	63.93	3	1	1	0	0	0	0
1558	서울특별시	강북구	수유동	3	0	0	1	0	0	0	0	0	0	0	0	0	0	0	0	0	0	0	0	0	0	0	0	0	0	410000000	1	1	0	0	10	0	0	0	1	11~20	97	40.07	3	1	1	0	0	0	0
1559	서울특별시	강북구	수유동	3	0	0	1	0	0	0	0	0	0	0	0	0	0	0	0	0	0	0	0	0	0	0	0	0	0	255000000	1	1	0	0	1	1	0	0	0	11~20	95	89.15	1	4	0	0	0	1	0
1560	서울특별시	강북구	수유동	3	0	0	1	0	0	0	0	0	0	0	0	0	0	0	0	0	0	0	0	0	0	0	0	0	0	200800000	3	0	0	1	4	0	1	0	0	28	102	40.46	1	4	0	0	0	1	0
1561	서울특별시	강북구	수유동	3	0	0	1	0	0	0	0	0	0	0	0	0	0	0	0	0	0	0	0	0	0	0	0	0	0	220000000	3	0	0	1	12	0	0	0	1	30	76	63.18	3	1	1	0	0	0	0
1562	서울특별시	강북구	수유동	3	0	0	1	0	0	0	0	0	0	0	0	0	0	0	0	0	0	0	0	0	0	0	0	0	0	195000000	2	0	1	0	2	1	0	0	0	21~28	66	36.44	3	1	1	0	0	0	0
1563	서울특별시	강북구	수유동	3	0	0	1	0	0	0	0	0	0	0	0	0	0	0	0	0	0	0	0	0	0	0	0	0	0	150000000	2	0	1	0	7	0	0	1	0	21~31	76	30.15	3	4	0	0	0	1	0
1564	서울특별시	강북구	수유동	3	0	0	1	0	0	0	0	0	0	0	0	0	0	0	0	0	0	0	0	0	0	0	0	0	0	140000000	3	0	0	1	12	0	0	0	1	23	72.77	32.3	3	4	0	0	0	1	0
1565	서울특별시	강북구	수유동	3	0	0	1	0	0	0	0	0	0	0	0	0	0	0	0	0	0	0	0	0	0	0	0	0	0	190000000	2	0	1	0	8	0	0	1	0	11~20	74	62.58	1	4	0	0	0	1	0
1566	서울특별시	강북구	수유동	3	0	0	1	0	0	0	0	0	0	0	0	0	0	0	0	0	0	0	0	0	0	0	0	0	0	460000000	3	0	0	1	5	0	1	0	0	27	162	166.74	3	1	1	0	0	0	0
1567	서울특별시	강북구	수유동	3	0	0	1	0	0	0	0	0	0	0	0	0	0	0	0	0	0	0	0	0	0	0	0	0	0	299000000	1	1	0	0	8	0	0	1	0	11~20	116	70.31	3	4	0	0	0	1	0
1568	서울특별시	강북구	수유동	3	0	0	1	0	0	0	0	0	0	0	0	0	0	0	0	0	0	0	0	0	0	0	0	0	0	220000000	2	0	1	0	10	0	0	0	1	1~10	126	72.51	3	4	0	0	0	1	0
1569	서울특별시	강북구	수유동	3	0	0	1	0	0	0	0	0	0	0	0	0	0	0	0	0	0	0	0	0	0	0	0	0	0	220000000	2	0	1	0	9	0	0	1	0	1~10	71	137.07	10	4	0	0	0	1	0
1570	서울특별시	강북구	수유동	3	0	0	1	0	0	0	0	0	0	0	0	0	0	0	0	0	0	0	0	0	0	0	0	0	0	376000000	3	0	0	1	6	0	1	0	0	25	99.5	83.54	4	1	1	0	0	0	0
1571	서울특별시	강북구	수유동	3	0	0	1	0	0	0	0	0	0	0	0	0	0	0	0	0	0	0	0	0	0	0	0	0	0	617600000	2	0	1	0	5	0	1	0	0	1~10	127.6	197.9	4	1	1	0	0	0	0
1572	서울특별시	강북구	수유동	3	0	0	1	0	0	0	0	0	0	0	0	0	0	0	0	0	0	0	0	0	0	0	0	0	0	610000000	2	0	1	0	5	0	1	0	0	21~31	152	113.99	1	1	1	0	0	0	0
1573	서울특별시	강북구	수유동	3	0	0	1	0	0	0	0	0	0	0	0	0	0	0	0	0	0	0	0	0	0	0	0	0	0	607500000	2	0	1	0	5	0	1	0	0	21~31	215	114.91	1	1	1	0	0	0	0
1574	서울특별시	강북구	수유동	3	0	0	1	0	0	0	0	0	0	0	0	0	0	0	0	0	0	0	0	0	0	0	0	0	0	750000000	3	0	0	1	10	0	0	0	1	11	165	160.86	3	1	1	0	0	0	0
1575	서울특별시	강북구	수유동	3	0	0	1	0	0	0	0	0	0	0	0	0	0	0	0	0	0	0	0	0	0	0	0	0	0	735000000	3	0	0	1	10	0	0	0	1	11	162	147.21	3	1	1	0	0	0	0
1576	서울특별시	강북구	수유동	3	0	0	1	0	0	0	0	0	0	0	0	0	0	0	0	0	0	0	0	0	0	0	0	0	0	380000000	2	0	1	0	10	0	0	0	1	11~20	126	90.78	3	1	1	0	0	0	0
1577	서울특별시	강북구	수유동	3	0	0	1	0	0	0	0	0	0	0	0	0	0	0	0	0	0	0	0	0	0	0	0	0	0	464000000	1	1	0	0	9	0	0	1	0	1~10	132	111.08	3	1	1	0	0	0	0
1578	서울특별시	강북구	수유동	3	0	0	1	0	0	0	0	0	0	0	0	0	0	0	0	0	0	0	0	0	0	0	0	0	0	470000000	1	1	0	0	9	0	0	1	0	1~10	132	84.07	3	1	1	0	0	0	0
1579	서울특별시	강북구	수유동	3	0	0	1	0	0	0	0	0	0	0	0	0	0	0	0	0	0	0	0	0	0	0	0	0	0	700000000	3	0	0	1	2	1	0	0	0	21~28	175	127.11	3	1	1	0	0	0	0
1580	서울특별시	강북구	수유동	3	0	0	1	0	0	0	0	0	0	0	0	0	0	0	0	0	0	0	0	0	0	0	0	0	0	914400000	1	1	0	0	7	0	0	1	0	11~20	252	260.7	1	1	1	0	0	0	0
1581	서울특별시	강북구	수유동	3	0	0	1	0	0	0	0	0	0	0	0	0	0	0	0	0	0	0	0	0	0	0	0	0	0	980000000	2	0	1	0	6	0	1	0	0	1~10	438	280.21	1	1	1	0	0	0	0
1582	서울특별시	강북구	수유동	3	0	0	1	0	0	0	0	0	0	0	0	0	0	0	0	0	0	0	0	0	0	0	0	0	0	632000000	1	1	0	0	6	0	1	0	0	1~10	185	181.05	1	1	1	0	0	0	0
1583	서울특별시	강북구	수유동	3	0	0	1	0	0	0	0	0	0	0	0	0	0	0	0	0	0	0	0	0	0	0	0	0	0	672000000	1	1	0	0	7	0	0	1	0	11~20	185	179.96	1	1	1	0	0	0	0
1584	서울특별시	강북구	수유동	3	0	0	1	0	0	0	0	0	0	0	0	0	0	0	0	0	0	0	0	0	0	0	0	0	0	500000000	1	1	0	0	6	0	1	0	0	11~20	192	240.69	1	1	1	0	0	0	0
1585	서울특별시	강북구	수유동	3	0	0	1	0	0	0	0	0	0	0	0	0	0	0	0	0	0	0	0	0	0	0	0	0	0	948200000	1	1	0	0	9	0	0	1	0	11~20	285	321.48	1	1	1	0	0	0	0
1586	서울특별시	강북구	수유동	3	0	0	1	0	0	0	0	0	0	0	0	0	0	0	0	0	0	0	0	0	0	0	0	0	0	765000000	3	0	0	1	7	0	0	1	0	25	261	148.92	1	4	0	0	0	1	0
1587	서울특별시	강북구	수유동	3	0	0	1	0	0	0	0	0	0	0	0	0	0	0	0	0	0	0	0	0	0	0	0	0	0	1160000000	2	0	1	0	12	0	0	0	1	11~20	403	179.81	1	4	0	0	0	1	0
1588	서울특별시	강북구	수유동	3	0	0	1	0	0	0	0	0	0	0	0	0	0	0	0	0	0	0	0	0	0	0	0	0	0	800000000	2	0	1	0	9	0	0	1	0	1~10	238	289.42	3	1	1	0	0	0	0
1589	서울특별시	강북구	수유동	3	0	0	1	0	0	0	0	0	0	0	0	0	0	0	0	0	0	0	0	0	0	0	0	0	0	590000000	1	1	0	0	8	0	0	1	0	11~20	232	182.91	3	1	1	0	0	0	0
1590	서울특별시	강북구	수유동	3	0	0	1	0	0	0	0	0	0	0	0	0	0	0	0	0	0	0	0	0	0	0	0	0	0	627000000	1	1	0	0	10	0	0	0	1	1~10	214	196.37	3	1	1	0	0	0	0
1591	서울특별시	강북구	수유동	3	0	0	1	0	0	0	0	0	0	0	0	0	0	0	0	0	0	0	0	0	0	0	0	0	0	547500000	1	1	0	0	11	0	0	0	1	11~20	145	225.37	3	1	1	0	0	0	0
1592	서울특별시	강북구	수유동	3	0	0	1	0	0	0	0	0	0	0	0	0	0	0	0	0	0	0	0	0	0	0	0	0	0	1500000000	3	0	0	1	1	1	0	0	0	1~10	327.9	181.49	4	1	1	0	0	0	0
1593	서울특별시	강북구	수유동	3	0	0	1	0	0	0	0	0	0	0	0	0	0	0	0	0	0	0	0	0	0	0	0	0	0	536300000	3	0	0	1	10	0	0	0	1	28	185	63.47	3	4	0	0	0	1	0
1594	서울특별시	강북구	수유동	3	0	0	1	0	0	0	0	0	0	0	0	0	0	0	0	0	0	0	0	0	0	0	0	0	0	280600000	3	0	0	1	10	0	0	0	1	28	109	50.41	3	5	0	0	0	0	1
1595	서울특별시	강북구	수유동	3	0	0	1	0	0	0	0	0	0	0	0	0	0	0	0	0	0	0	0	0	0	0	0	0	0	266000000	3	0	0	1	1	1	0	0	0	21~31	116	51.14	3	4	0	0	0	1	0
1596	서울특별시	강북구	수유동	3	0	0	1	0	0	0	0	0	0	0	0	0	0	0	0	0	0	0	0	0	0	0	0	0	0	380000000	2	0	1	0	3	1	0	0	0	11~20	111	170.64	3	1	1	0	0	0	0
1597	서울특별시	강북구	수유동	3	0	0	1	0	0	0	0	0	0	0	0	0	0	0	0	0	0	0	0	0	0	0	0	0	0	350000000	3	0	0	1	9	0	0	1	0	4	159	63.34	3	4	0	0	0	1	0
1598	서울특별시	강북구	수유동	3	0	0	1	0	0	0	0	0	0	0	0	0	0	0	0	0	0	0	0	0	0	0	0	0	0	550000000	1	1	0	0	6	0	1	0	0	11~20	122	180.6	4	1	1	0	0	0	0
1599	서울특별시	강북구	수유동	3	0	0	1	0	0	0	0	0	0	0	0	0	0	0	0	0	0	0	0	0	0	0	0	0	0	230000000	1	1	0	0	6	0	1	0	0	11~20	88.6	60	4	1	1	0	0	0	0
1600	서울특별시	강북구	수유동	3	0	0	1	0	0	0	0	0	0	0	0	0	0	0	0	0	0	0	0	0	0	0	0	0	0	445000000	3	0	0	1	12	0	0	0	1	2	115.4	206.1	4	1	1	0	0	0	0
1601	서울특별시	강북구	수유동	3	0	0	1	0	0	0	0	0	0	0	0	0	0	0	0	0	0	0	0	0	0	0	0	0	0	890000000	3	0	0	1	8	0	0	1	0	12	354	250.41	1	1	1	0	0	0	0
1602	서울특별시	강북구	수유동	3	0	0	1	0	0	0	0	0	0	0	0	0	0	0	0	0	0	0	0	0	0	0	0	0	0	880000000	1	1	0	0	12	0	0	0	1	21~31	340	219.84	1	4	0	0	0	1	0
1603	서울특별시	강북구	수유동	3	0	0	1	0	0	0	0	0	0	0	0	0	0	0	0	0	0	0	0	0	0	0	0	0	0	900000000	3	0	0	1	6	0	1	0	0	4	331	265.66	1	4	0	0	0	1	0
1604	서울특별시	강북구	수유동	3	0	0	1	0	0	0	0	0	0	0	0	0	0	0	0	0	0	0	0	0	0	0	0	0	0	1020000000	3	0	0	1	1	1	0	0	0	1~10	384	305.61	1	4	0	0	0	1	0
1605	서울특별시	강북구	수유동	3	0	0	1	0	0	0	0	0	0	0	0	0	0	0	0	0	0	0	0	0	0	0	0	0	0	475000000	3	0	0	1	10	0	0	0	1	9	152	64.23	1	1	1	0	0	0	0
1606	서울특별시	강북구	수유동	3	0	0	1	0	0	0	0	0	0	0	0	0	0	0	0	0	0	0	0	0	0	0	0	0	0	200000000	3	0	0	1	8	0	0	1	0	13	96	38.98	1	1	1	0	0	0	0
1607	서울특별시	강북구	수유동	3	0	0	1	0	0	0	0	0	0	0	0	0	0	0	0	0	0	0	0	0	0	0	0	0	0	540000000	3	0	0	1	10	0	0	0	1	10	208	119.98	1	1	1	0	0	0	0
1608	서울특별시	강북구	수유동	3	0	0	1	0	0	0	0	0	0	0	0	0	0	0	0	0	0	0	0	0	0	0	0	0	0	820000000	1	1	0	0	6	0	1	0	0	11~20	311	241.74	1	1	1	0	0	0	0
1609	서울특별시	강북구	수유동	3	0	0	1	0	0	0	0	0	0	0	0	0	0	0	0	0	0	0	0	0	0	0	0	0	0	1400000000	3	0	0	1	12	0	0	0	1	4	311	241.74	1	1	1	0	0	0	0
1611	서울특별시	강북구	수유동	3	0	0	1	0	0	0	0	0	0	0	0	0	0	0	0	0	0	0	0	0	0	0	0	0	0	570000000	3	0	0	1	12	0	0	0	1	2	159	127.3	1	1	1	0	0	0	0
1612	서울특별시	강북구	수유동	3	0	0	1	0	0	0	0	0	0	0	0	0	0	0	0	0	0	0	0	0	0	0	0	0	0	320000000	1	1	0	0	9	0	0	1	0	1~10	86	93.16	3	1	1	0	0	0	0
1613	서울특별시	강북구	수유동	3	0	0	1	0	0	0	0	0	0	0	0	0	0	0	0	0	0	0	0	0	0	0	0	0	0	530000000	3	0	0	1	3	1	0	0	0	21~31	175	134.55	1	1	1	0	0	0	0
1614	서울특별시	강북구	수유동	3	0	0	1	0	0	0	0	0	0	0	0	0	0	0	0	0	0	0	0	0	0	0	0	0	0	622000000	3	0	0	1	6	0	1	0	0	20	142	209.52	3	1	1	0	0	0	0
1615	서울특별시	강북구	수유동	3	0	0	1	0	0	0	0	0	0	0	0	0	0	0	0	0	0	0	0	0	0	0	0	0	0	200200000	3	0	0	1	10	0	0	0	1	10	132	56.63	3	1	1	0	0	0	0
1616	서울특별시	강북구	수유동	3	0	0	1	0	0	0	0	0	0	0	0	0	0	0	0	0	0	0	0	0	0	0	0	0	0	190000000	1	1	0	0	11	0	0	0	1	21~30	89	54.64	3	1	1	0	0	0	0
1617	서울특별시	강북구	수유동	3	0	0	1	0	0	0	0	0	0	0	0	0	0	0	0	0	0	0	0	0	0	0	0	0	0	1000000000	3	0	0	1	3	1	0	0	0	11~20	251	256.83	3	1	1	0	0	0	0
1618	서울특별시	강북구	수유동	3	0	0	1	0	0	0	0	0	0	0	0	0	0	0	0	0	0	0	0	0	0	0	0	0	0	552000000	2	0	1	0	2	1	0	0	0	1~10	159	216.14	3	1	1	0	0	0	0
1619	서울특별시	강북구	수유동	3	0	0	1	0	0	0	0	0	0	0	0	0	0	0	0	0	0	0	0	0	0	0	0	0	0	610000000	1	1	0	0	12	0	0	0	1	21~31	181	68.86	3	1	1	0	0	0	0
1620	서울특별시	강북구	수유동	3	0	0	1	0	0	0	0	0	0	0	0	0	0	0	0	0	0	0	0	0	0	0	0	0	0	736000000	1	1	0	0	12	0	0	0	1	21~31	152	207.87	3	1	1	0	0	0	0
1621	서울특별시	강북구	수유동	3	0	0	1	0	0	0	0	0	0	0	0	0	0	0	0	0	0	0	0	0	0	0	0	0	0	559000000	3	0	0	1	12	0	0	0	1	31	142	155.76	3	1	1	0	0	0	0
1622	서울특별시	강북구	수유동	3	0	0	1	0	0	0	0	0	0	0	0	0	0	0	0	0	0	0	0	0	0	0	0	0	0	400000000	2	0	1	0	7	0	0	1	0	21~31	104.8	71.07	3	1	1	0	0	0	0
1623	서울특별시	강북구	수유동	3	0	0	1	0	0	0	0	0	0	0	0	0	0	0	0	0	0	0	0	0	0	0	0	0	0	420000000	2	0	1	0	10	0	0	0	1	1~10	90.6	149.1	3	1	1	0	0	0	0
1624	서울특별시	강북구	수유동	3	0	0	1	0	0	0	0	0	0	0	0	0	0	0	0	0	0	0	0	0	0	0	0	0	0	216000000	1	1	0	0	3	1	0	0	0	11~20	89	51.24	3	1	1	0	0	0	0
1625	서울특별시	강북구	수유동	3	0	0	1	0	0	0	0	0	0	0	0	0	0	0	0	0	0	0	0	0	0	0	0	0	0	210000000	1	1	0	0	11	0	0	0	1	1~10	89	48.46	3	1	1	0	0	0	0
1626	서울특별시	강북구	수유동	3	0	0	1	0	0	0	0	0	0	0	0	0	0	0	0	0	0	0	0	0	0	0	0	0	0	380000000	3	0	0	1	10	0	0	0	1	11	132	63.44	1	1	1	0	0	0	0
1627	서울특별시	강북구	수유동	3	0	0	1	0	0	0	0	0	0	0	0	0	0	0	0	0	0	0	0	0	0	0	0	0	0	582000000	1	1	0	0	4	0	1	0	0	1~10	140.2	233.46	4	1	1	0	0	0	0
1628	서울특별시	강북구	수유동	3	0	0	1	0	0	0	0	0	0	0	0	0	0	0	0	0	0	0	0	0	0	0	0	0	0	260000000	3	0	0	1	6	0	1	0	0	10	85.6	65.78	4	1	1	0	0	0	0
1629	서울특별시	강북구	수유동	3	0	0	1	0	0	0	0	0	0	0	0	0	0	0	0	0	0	0	0	0	0	0	0	0	0	684000000	3	0	0	1	3	1	0	0	0	1~10	241	173.62	3	1	1	0	0	0	0
1630	서울특별시	강북구	수유동	3	0	0	1	0	0	0	0	0	0	0	0	0	0	0	0	0	0	0	0	0	0	0	0	0	0	230000000	1	1	0	0	4	0	1	0	0	1~10	73	61.05	1	1	1	0	0	0	0
1631	서울특별시	강북구	수유동	3	0	0	1	0	0	0	0	0	0	0	0	0	0	0	0	0	0	0	0	0	0	0	0	0	0	1150000000	2	0	1	0	3	1	0	0	0	1~10	526	363.99	1	1	1	0	0	0	0
1633	서울특별시	강북구	수유동	3	0	0	1	0	0	0	0	0	0	0	0	0	0	0	0	0	0	0	0	0	0	0	0	0	0	367000000	3	0	0	1	6	0	1	0	0	28	139	80.53	1	1	1	0	0	0	0
1634	서울특별시	강북구	수유동	3	0	0	1	0	0	0	0	0	0	0	0	0	0	0	0	0	0	0	0	0	0	0	0	0	0	370000000	1	1	0	0	8	0	0	1	0	21~31	126	80.73	1	1	1	0	0	0	0
1635	서울특별시	강북구	수유동	3	0	0	1	0	0	0	0	0	0	0	0	0	0	0	0	0	0	0	0	0	0	0	0	0	0	280000000	2	0	1	0	1	1	0	0	0	11~20	122	83.44	1	1	1	0	0	0	0
1636	서울특별시	강북구	수유동	3	0	0	1	0	0	0	0	0	0	0	0	0	0	0	0	0	0	0	0	0	0	0	0	0	0	215000000	1	1	0	0	12	0	0	0	1	11~20	83	56.2	4	1	1	0	0	0	0
1637	서울특별시	강북구	수유동	3	0	0	1	0	0	0	0	0	0	0	0	0	0	0	0	0	0	0	0	0	0	0	0	0	0	290000000	2	0	1	0	4	0	1	0	0	11~20	84.3	61.22	4	1	1	0	0	0	0
1638	서울특별시	강북구	수유동	3	0	0	1	0	0	0	0	0	0	0	0	0	0	0	0	0	0	0	0	0	0	0	0	0	0	170000000	2	0	1	0	8	0	0	1	0	1~10	59.5	52.49	4	1	1	0	0	0	0
1639	서울특별시	강북구	수유동	3	0	0	1	0	0	0	0	0	0	0	0	0	0	0	0	0	0	0	0	0	0	0	0	0	0	350000000	2	0	1	0	1	1	0	0	0	21~31	99	59.67	1	1	1	0	0	0	0
1640	서울특별시	강북구	수유동	3	0	0	1	0	0	0	0	0	0	0	0	0	0	0	0	0	0	0	0	0	0	0	0	0	0	365000000	3	0	0	1	4	0	1	0	0	23	99	59.67	1	1	1	0	0	0	0
1641	서울특별시	강북구	수유동	3	0	0	1	0	0	0	0	0	0	0	0	0	0	0	0	0	0	0	0	0	0	0	0	0	0	900000000	2	0	1	0	10	0	0	0	1	11~20	331	197.99	10	1	1	0	0	0	0
1642	서울특별시	강북구	수유동	3	0	0	1	0	0	0	0	0	0	0	0	0	0	0	0	0	0	0	0	0	0	0	0	0	0	980000000	1	1	0	0	6	0	1	0	0	11~20	531	206.54	10	1	1	0	0	0	0
1643	서울특별시	강북구	수유동	3	0	0	1	0	0	0	0	0	0	0	0	0	0	0	0	0	0	0	0	0	0	0	0	0	0	560000000	2	0	1	0	11	0	0	0	1	1~10	131	139.76	4	1	1	0	0	0	0
1644	서울특별시	강북구	수유동	3	0	0	1	0	0	0	0	0	0	0	0	0	0	0	0	0	0	0	0	0	0	0	0	0	0	1430000000	2	0	1	0	6	0	1	0	0	11~20	251	136.76	4	1	1	0	0	0	0
1645	서울특별시	강북구	수유동	3	0	0	1	0	0	0	0	0	0	0	0	0	0	0	0	0	0	0	0	0	0	0	0	0	0	300000000	1	1	0	0	5	0	1	0	0	21~31	83	128.28	3	1	1	0	0	0	0
1646	서울특별시	강북구	수유동	3	0	0	1	0	0	0	0	0	0	0	0	0	0	0	0	0	0	0	0	0	0	0	0	0	0	400000000	1	1	0	0	11	0	0	0	1	1~10	136	182.4	3	1	1	0	0	0	0
1647	서울특별시	강북구	수유동	3	0	0	1	0	0	0	0	0	0	0	0	0	0	0	0	0	0	0	0	0	0	0	0	0	0	540000000	1	1	0	0	5	0	1	0	0	1~10	143	136.8	3	1	1	0	0	0	0
1648	서울특별시	강북구	수유동	3	0	0	1	0	0	0	0	0	0	0	0	0	0	0	0	0	0	0	0	0	0	0	0	0	0	250000000	3	0	0	1	10	0	0	0	1	25	89	53.37	3	1	1	0	0	0	0
1649	서울특별시	강북구	수유동	3	0	0	1	0	0	0	0	0	0	0	0	0	0	0	0	0	0	0	0	0	0	0	0	0	0	400000000	3	0	0	1	4	0	1	0	0	11~20	112	167.04	3	1	1	0	0	0	0
1650	서울특별시	강북구	수유동	3	0	0	1	0	0	0	0	0	0	0	0	0	0	0	0	0	0	0	0	0	0	0	0	0	0	360000000	3	0	0	1	4	0	1	0	0	22	99	49.49	3	1	1	0	0	0	0
1651	서울특별시	강북구	수유동	3	0	0	1	0	0	0	0	0	0	0	0	0	0	0	0	0	0	0	0	0	0	0	0	0	0	325000000	2	0	1	0	10	0	0	0	1	1~10	100	150.95	3	1	1	0	0	0	0
1652	서울특별시	강북구	수유동	3	0	0	1	0	0	0	0	0	0	0	0	0	0	0	0	0	0	0	0	0	0	0	0	0	0	344500000	3	0	0	1	4	0	1	0	0	11~20	100	150.95	3	1	1	0	0	0	0
1653	서울특별시	강북구	수유동	3	0	0	1	0	0	0	0	0	0	0	0	0	0	0	0	0	0	0	0	0	0	0	0	0	0	400000000	3	0	0	1	11	0	0	0	1	28	116	152.58	4	1	1	0	0	0	0
1654	서울특별시	강북구	수유동	3	0	0	1	0	0	0	0	0	0	0	0	0	0	0	0	0	0	0	0	0	0	0	0	0	0	298000000	1	1	0	0	9	0	0	1	0	1~10	99	157.56	4	1	1	0	0	0	0
1655	서울특별시	강북구	수유동	3	0	0	1	0	0	0	0	0	0	0	0	0	0	0	0	0	0	0	0	0	0	0	0	0	0	350000000	2	0	1	0	2	1	0	0	0	11~20	99	157.56	4	1	1	0	0	0	0
1656	서울특별시	강북구	수유동	3	0	0	1	0	0	0	0	0	0	0	0	0	0	0	0	0	0	0	0	0	0	0	0	0	0	450000000	3	0	0	1	11	0	0	0	1	9	99	157.56	4	1	1	0	0	0	0
1657	서울특별시	강북구	수유동	3	0	0	1	0	0	0	0	0	0	0	0	0	0	0	0	0	0	0	0	0	0	0	0	0	0	270000000	3	0	0	1	10	0	0	0	1	7	96	90.72	3	1	1	0	0	0	0
1658	서울특별시	강북구	수유동	3	0	0	1	0	0	0	0	0	0	0	0	0	0	0	0	0	0	0	0	0	0	0	0	0	0	370000000	1	1	0	0	7	0	0	1	0	21~31	96.3	139.74	3	1	1	0	0	0	0
1659	서울특별시	강북구	수유동	3	0	0	1	0	0	0	0	0	0	0	0	0	0	0	0	0	0	0	0	0	0	0	0	0	0	1540000000	3	0	0	1	2	1	0	0	0	1~10	264.2	329.65	5	1	1	0	0	0	0
1660	서울특별시	강북구	수유동	3	0	0	1	0	0	0	0	0	0	0	0	0	0	0	0	0	0	0	0	0	0	0	0	0	0	518000000	1	1	0	0	7	0	0	1	0	21~31	123.1	182.71	3	1	1	0	0	0	0
1661	서울특별시	강북구	수유동	3	0	0	1	0	0	0	0	0	0	0	0	0	0	0	0	0	0	0	0	0	0	0	0	0	0	297000000	3	0	0	1	5	0	1	0	0	21	90.9	62.85	3	1	1	0	0	0	0
1662	서울특별시	강북구	수유동	3	0	0	1	0	0	0	0	0	0	0	0	0	0	0	0	0	0	0	0	0	0	0	0	0	0	190000000	3	0	0	1	9	0	0	1	0	23	72.5	55.51	3	1	1	0	0	0	0
1663	서울특별시	강북구	수유동	3	0	0	1	0	0	0	0	0	0	0	0	0	0	0	0	0	0	0	0	0	0	0	0	0	0	350000000	3	0	0	1	5	0	1	0	0	21	76.2	49.09	3	1	1	0	0	0	0
1664	서울특별시	강북구	수유동	3	0	0	1	0	0	0	0	0	0	0	0	0	0	0	0	0	0	0	0	0	0	0	0	0	0	541000000	3	0	0	1	4	0	1	0	0	24	137.6	145.59	3	1	1	0	0	0	0
1665	서울특별시	강북구	수유동	3	0	0	1	0	0	0	0	0	0	0	0	0	0	0	0	0	0	0	0	0	0	0	0	0	0	690000000	3	0	0	1	4	0	1	0	0	24	157.5	208.57	3	1	1	0	0	0	0
1666	서울특별시	강북구	수유동	3	0	0	1	0	0	0	0	0	0	0	0	0	0	0	0	0	0	0	0	0	0	0	0	0	0	940000000	3	0	0	1	4	0	1	0	0	24	257.1	251.19	3	1	1	0	0	0	0
1667	서울특별시	강북구	수유동	3	0	0	1	0	0	0	0	0	0	0	0	0	0	0	0	0	0	0	0	0	0	0	0	0	0	475000000	2	0	1	0	10	0	0	0	1	1~10	114.3	159.51	3	1	1	0	0	0	0
1668	서울특별시	강북구	수유동	3	0	0	1	0	0	0	0	0	0	0	0	0	0	0	0	0	0	0	0	0	0	0	0	0	0	390000000	3	0	0	1	12	0	0	0	1	6	98.2	95.33	3	1	1	0	0	0	0
1669	서울특별시	강북구	수유동	3	0	0	1	0	0	0	0	0	0	0	0	0	0	0	0	0	0	0	0	0	0	0	0	0	0	494000000	3	0	0	1	12	0	0	0	1	5	130.8	56.4	3	1	1	0	0	0	0
1670	서울특별시	강북구	수유동	3	0	0	1	0	0	0	0	0	0	0	0	0	0	0	0	0	0	0	0	0	0	0	0	0	0	537000000	3	0	0	1	12	0	0	0	1	5	136.7	145.3	3	1	1	0	0	0	0
1671	서울특별시	강북구	수유동	3	0	0	1	0	0	0	0	0	0	0	0	0	0	0	0	0	0	0	0	0	0	0	0	0	0	420000000	1	1	0	0	6	0	1	0	0	1~10	119.5	132.94	3	1	1	0	0	0	0
1672	서울특별시	강북구	수유동	3	0	0	1	0	0	0	0	0	0	0	0	0	0	0	0	0	0	0	0	0	0	0	0	0	0	480000000	2	0	1	0	10	0	0	0	1	1~10	119.5	132.94	3	1	1	0	0	0	0
1673	서울특별시	강북구	수유동	3	0	0	1	0	0	0	0	0	0	0	0	0	0	0	0	0	0	0	0	0	0	0	0	0	0	482400000	2	0	1	0	1	1	0	0	0	21~31	127.6	117.83	3	1	1	0	0	0	0
1674	서울특별시	강북구	수유동	3	0	0	1	0	0	0	0	0	0	0	0	0	0	0	0	0	0	0	0	0	0	0	0	0	0	674200000	2	0	1	0	3	1	0	0	0	1~10	165.1	240.05	3	1	1	0	0	0	0
1675	서울특별시	강북구	수유동	3	0	0	1	0	0	0	0	0	0	0	0	0	0	0	0	0	0	0	0	0	0	0	0	0	0	560000000	2	0	1	0	3	1	0	0	0	1~10	132.2	177.24	3	1	1	0	0	0	0
1676	서울특별시	강북구	수유동	3	0	0	1	0	0	0	0	0	0	0	0	0	0	0	0	0	0	0	0	0	0	0	0	0	0	487000000	2	0	1	0	2	1	0	0	0	21~28	134.2	209.05	3	1	1	0	0	0	0
1677	서울특별시	강북구	수유동	3	0	0	1	0	0	0	0	0	0	0	0	0	0	0	0	0	0	0	0	0	0	0	0	0	0	661700000	2	0	1	0	1	1	0	0	0	21~31	168.3	163.62	3	1	1	0	0	0	0
1678	서울특별시	강북구	수유동	3	0	0	1	0	0	0	0	0	0	0	0	0	0	0	0	0	0	0	0	0	0	0	0	0	0	624000000	2	0	1	0	1	1	0	0	0	21~31	158.7	159.21	3	1	1	0	0	0	0
1679	서울특별시	강북구	수유동	3	0	0	1	0	0	0	0	0	0	0	0	0	0	0	0	0	0	0	0	0	0	0	0	0	0	325500000	1	1	0	0	10	0	0	0	1	21~31	103.8	149.93	3	1	1	0	0	0	0
1680	서울특별시	강북구	수유동	3	0	0	1	0	0	0	0	0	0	0	0	0	0	0	0	0	0	0	0	0	0	0	0	0	0	505000000	1	1	0	0	3	1	0	0	0	21~31	160.5	163.8	3	1	1	0	0	0	0
1681	서울특별시	강북구	수유동	3	0	0	1	0	0	0	0	0	0	0	0	0	0	0	0	0	0	0	0	0	0	0	0	0	0	440000000	1	1	0	0	3	1	0	0	0	21~31	129.2	176.76	3	1	1	0	0	0	0
1682	서울특별시	강북구	수유동	3	0	0	1	0	0	0	0	0	0	0	0	0	0	0	0	0	0	0	0	0	0	0	0	0	0	470000000	1	1	0	0	6	0	1	0	0	21~30	143.2	142.56	3	1	1	0	0	0	0
1683	서울특별시	강북구	수유동	3	0	0	1	0	0	0	0	0	0	0	0	0	0	0	0	0	0	0	0	0	0	0	0	0	0	380000000	2	0	1	0	6	0	1	0	0	11~20	115	121.2	3	1	1	0	0	0	0
1684	서울특별시	강북구	수유동	3	0	0	1	0	0	0	0	0	0	0	0	0	0	0	0	0	0	0	0	0	0	0	0	0	0	285000000	2	0	1	0	12	0	0	0	1	1~10	80.7	50.02	3	1	1	0	0	0	0
1685	서울특별시	강북구	수유동	3	0	0	1	0	0	0	0	0	0	0	0	0	0	0	0	0	0	0	0	0	0	0	0	0	0	495000000	3	0	0	1	9	0	0	1	0	18	144.3	146.31	3	1	1	0	0	0	0
1687	서울특별시	강북구	수유동	3	0	0	1	0	0	0	0	0	0	0	0	0	0	0	0	0	0	0	0	0	0	0	0	0	0	350000000	3	0	0	1	8	0	0	1	0	16	112.4	74.41	3	1	1	0	0	0	0
1688	서울특별시	강북구	수유동	3	0	0	1	0	0	0	0	0	0	0	0	0	0	0	0	0	0	0	0	0	0	0	0	0	0	210000000	3	0	0	1	1	1	0	0	0	21~31	56.5	45.19	3	1	1	0	0	0	0
1689	서울특별시	강북구	수유동	3	0	0	1	0	0	0	0	0	0	0	0	0	0	0	0	0	0	0	0	0	0	0	0	0	0	250000000	3	0	0	1	6	0	1	0	0	15	83	69.66	3	1	1	0	0	0	0
1690	서울특별시	강북구	수유동	3	0	0	1	0	0	0	0	0	0	0	0	0	0	0	0	0	0	0	0	0	0	0	0	0	0	290000000	2	0	1	0	10	0	0	0	1	21~31	102	60.89	6	1	1	0	0	0	0
1691	서울특별시	강북구	수유동	3	0	0	1	0	0	0	0	0	0	0	0	0	0	0	0	0	0	0	0	0	0	0	0	0	0	300000000	3	0	0	1	4	0	1	0	0	1~10	102	60.89	6	1	1	0	0	0	0
1692	서울특별시	강북구	우이동	3	0	0	1	0	0	0	0	0	0	0	0	0	0	0	0	0	0	0	0	0	0	0	0	0	0	800000000	3	0	0	1	7	0	0	1	0	26	169	177.83	3	1	1	0	0	0	0
1693	서울특별시	강북구	우이동	3	0	0	1	0	0	0	0	0	0	0	0	0	0	0	0	0	0	0	0	0	0	0	0	0	0	550000000	3	0	0	1	9	0	0	1	0	2	142	105.03	3	1	1	0	0	0	0
1694	서울특별시	강북구	우이동	3	0	0	1	0	0	0	0	0	0	0	0	0	0	0	0	0	0	0	0	0	0	0	0	0	0	575000000	1	1	0	0	7	0	0	1	0	21~31	142	105.1	3	1	1	0	0	0	0
1695	서울특별시	강북구	우이동	3	0	0	1	0	0	0	0	0	0	0	0	0	0	0	0	0	0	0	0	0	0	0	0	0	0	265000000	3	0	0	1	6	0	1	0	0	13	99	65.46	1	1	1	0	0	0	0
1696	서울특별시	강북구	우이동	3	0	0	1	0	0	0	0	0	0	0	0	0	0	0	0	0	0	0	0	0	0	0	0	0	0	142500000	1	1	0	0	4	0	1	0	0	11~20	66	41.22	1	1	1	0	0	0	0
1697	서울특별시	강북구	우이동	3	0	0	1	0	0	0	0	0	0	0	0	0	0	0	0	0	0	0	0	0	0	0	0	0	0	420000000	2	0	1	0	11	0	0	0	1	1~10	159	159.86	1	1	1	0	0	0	0
1698	서울특별시	강북구	우이동	3	0	0	1	0	0	0	0	0	0	0	0	0	0	0	0	0	0	0	0	0	0	0	0	0	0	495000000	1	1	0	0	2	1	0	0	0	21~28	126	237.5	1	1	1	0	0	0	0
1699	서울특별시	강북구	우이동	3	0	0	1	0	0	0	0	0	0	0	0	0	0	0	0	0	0	0	0	0	0	0	0	0	0	260000000	1	1	0	0	3	1	0	0	0	11~20	102	59.54	1	1	1	0	0	0	0
1700	서울특별시	강북구	우이동	3	0	0	1	0	0	0	0	0	0	0	0	0	0	0	0	0	0	0	0	0	0	0	0	0	0	350000000	3	0	0	1	3	1	0	0	0	11~20	337	161.26	9	4	0	0	0	1	0
1701	서울특별시	강북구	우이동	3	0	0	1	0	0	0	0	0	0	0	0	0	0	0	0	0	0	0	0	0	0	0	0	0	0	95000000	3	0	0	1	4	0	1	0	0	11~20	46	43.14	1	1	1	0	0	0	0
1702	서울특별시	강북구	우이동	3	0	0	1	0	0	0	0	0	0	0	0	0	0	0	0	0	0	0	0	0	0	0	0	0	0	455000000	1	1	0	0	8	0	0	1	0	11~20	152	120.59	1	1	1	0	0	0	0
1703	서울특별시	강북구	우이동	3	0	0	1	0	0	0	0	0	0	0	0	0	0	0	0	0	0	0	0	0	0	0	0	0	0	392000000	1	1	0	0	6	0	1	0	0	21~30	142	140.83	3	1	1	0	0	0	0
1704	서울특별시	강북구	우이동	3	0	0	1	0	0	0	0	0	0	0	0	0	0	0	0	0	0	0	0	0	0	0	0	0	0	198000000	1	1	0	0	6	0	1	0	0	21~30	69	42.98	3	1	1	0	0	0	0
1705	서울특별시	강북구	우이동	3	0	0	1	0	0	0	0	0	0	0	0	0	0	0	0	0	0	0	0	0	0	0	0	0	0	315000000	1	1	0	0	6	0	1	0	0	11~20	107	167.04	3	1	1	0	0	0	0
1706	서울특별시	강북구	우이동	3	0	0	1	0	0	0	0	0	0	0	0	0	0	0	0	0	0	0	0	0	0	0	0	0	0	547000000	1	1	0	0	8	0	0	1	0	21~31	179	246.51	3	1	1	0	0	0	0
1707	서울특별시	강북구	우이동	3	0	0	1	0	0	0	0	0	0	0	0	0	0	0	0	0	0	0	0	0	0	0	0	0	0	550000000	2	0	1	0	1	1	0	0	0	11~20	179	246.51	3	1	1	0	0	0	0
1708	서울특별시	강북구	우이동	3	0	0	1	0	0	0	0	0	0	0	0	0	0	0	0	0	0	0	0	0	0	0	0	0	0	560000000	3	0	0	1	2	1	0	0	0	11~20	179	246.51	3	1	1	0	0	0	0
1709	서울특별시	강북구	우이동	3	0	0	1	0	0	0	0	0	0	0	0	0	0	0	0	0	0	0	0	0	0	0	0	0	0	280000000	1	1	0	0	8	0	0	1	0	21~31	116	73.91	3	1	1	0	0	0	0
1710	서울특별시	강북구	우이동	3	0	0	1	0	0	0	0	0	0	0	0	0	0	0	0	0	0	0	0	0	0	0	0	0	0	1000000000	3	0	0	1	4	0	1	0	0	23	247	250.11	3	1	1	0	0	0	0
1711	서울특별시	강북구	우이동	3	0	0	1	0	0	0	0	0	0	0	0	0	0	0	0	0	0	0	0	0	0	0	0	0	0	580000000	3	0	0	1	7	0	0	1	0	4	129	82.81	3	1	1	0	0	0	0
1712	서울특별시	강북구	우이동	3	0	0	1	0	0	0	0	0	0	0	0	0	0	0	0	0	0	0	0	0	0	0	0	0	0	390000000	2	0	1	0	4	0	1	0	0	1~10	126	85.92	3	1	1	0	0	0	0
1713	서울특별시	강북구	우이동	3	0	0	1	0	0	0	0	0	0	0	0	0	0	0	0	0	0	0	0	0	0	0	0	0	0	455000000	3	0	0	1	7	0	0	1	0	3	129	85.92	3	1	1	0	0	0	0
1714	서울특별시	강북구	우이동	3	0	0	1	0	0	0	0	0	0	0	0	0	0	0	0	0	0	0	0	0	0	0	0	0	0	429000000	3	0	0	1	7	0	0	1	0	4	129	96.93	3	1	1	0	0	0	0
1715	서울특별시	강북구	우이동	3	0	0	1	0	0	0	0	0	0	0	0	0	0	0	0	0	0	0	0	0	0	0	0	0	0	560000000	3	0	0	1	7	0	0	1	0	4	162	81.85	3	1	1	0	0	0	0
1716	서울특별시	강북구	우이동	3	0	0	1	0	0	0	0	0	0	0	0	0	0	0	0	0	0	0	0	0	0	0	0	0	0	270000000	1	1	0	0	7	0	0	1	0	1~10	96	59.87	3	1	1	0	0	0	0
1717	서울특별시	강북구	우이동	3	0	0	1	0	0	0	0	0	0	0	0	0	0	0	0	0	0	0	0	0	0	0	0	0	0	290000000	1	1	0	0	3	1	0	0	0	1~10	109	58.12	3	1	1	0	0	0	0
1718	서울특별시	강북구	우이동	3	0	0	1	0	0	0	0	0	0	0	0	0	0	0	0	0	0	0	0	0	0	0	0	0	0	800000000	3	0	0	1	10	0	0	0	1	29	264	130.35	3	1	1	0	0	0	0
1719	서울특별시	강북구	우이동	3	0	0	1	0	0	0	0	0	0	0	0	0	0	0	0	0	0	0	0	0	0	0	0	0	0	597100000	2	0	1	0	7	0	0	1	0	11~20	188	144.1	3	1	1	0	0	0	0
1720	서울특별시	강북구	우이동	3	0	0	1	0	0	0	0	0	0	0	0	0	0	0	0	0	0	0	0	0	0	0	0	0	0	900000000	2	0	1	0	8	0	0	1	0	21~31	192	184.73	3	1	1	0	0	0	0
1721	서울특별시	강북구	우이동	3	0	0	1	0	0	0	0	0	0	0	0	0	0	0	0	0	0	0	0	0	0	0	0	0	0	585000000	3	0	0	1	1	1	0	0	0	21~31	172	214.74	1	1	1	0	0	0	0
1722	서울특별시	강북구	우이동	3	0	0	1	0	0	0	0	0	0	0	0	0	0	0	0	0	0	0	0	0	0	0	0	0	0	510000000	1	1	0	0	8	0	0	1	0	21~31	136	94.98	3	1	1	0	0	0	0
1723	서울특별시	강북구	우이동	3	0	0	1	0	0	0	0	0	0	0	0	0	0	0	0	0	0	0	0	0	0	0	0	0	0	580000000	3	0	0	1	9	0	0	1	0	9	136	94.98	3	1	1	0	0	0	0
1724	서울특별시	강북구	우이동	3	0	0	1	0	0	0	0	0	0	0	0	0	0	0	0	0	0	0	0	0	0	0	0	0	0	450000000	1	1	0	0	9	0	0	1	0	11~20	122	56.79	3	1	1	0	0	0	0
1725	서울특별시	강북구	우이동	3	0	0	1	0	0	0	0	0	0	0	0	0	0	0	0	0	0	0	0	0	0	0	0	0	0	820000000	1	1	0	0	12	0	0	0	1	1~10	268	152.4	3	1	1	0	0	0	0
1726	서울특별시	강북구	우이동	3	0	0	1	0	0	0	0	0	0	0	0	0	0	0	0	0	0	0	0	0	0	0	0	0	0	980000000	2	0	1	0	3	1	0	0	0	11~20	192	231.97	3	1	1	0	0	0	0
1727	서울특별시	강북구	우이동	3	0	0	1	0	0	0	0	0	0	0	0	0	0	0	0	0	0	0	0	0	0	0	0	0	0	960000000	1	1	0	0	10	0	0	0	1	11~20	199	250.98	3	1	1	0	0	0	0
1728	서울특별시	강북구	우이동	3	0	0	1	0	0	0	0	0	0	0	0	0	0	0	0	0	0	0	0	0	0	0	0	0	0	945000000	1	1	0	0	10	0	0	0	1	11~20	231	156.33	3	1	1	0	0	0	0
1729	서울특별시	강북구	우이동	3	0	0	1	0	0	0	0	0	0	0	0	0	0	0	0	0	0	0	0	0	0	0	0	0	0	770000000	2	0	1	0	9	0	0	1	0	11~20	190	83.93	3	1	1	0	0	0	0
1730	서울특별시	강북구	우이동	3	0	0	1	0	0	0	0	0	0	0	0	0	0	0	0	0	0	0	0	0	0	0	0	0	0	757000000	2	0	1	0	9	0	0	1	0	11~20	159	72.47	3	1	1	0	0	0	0
1731	서울특별시	강북구	우이동	3	0	0	1	0	0	0	0	0	0	0	0	0	0	0	0	0	0	0	0	0	0	0	0	0	0	368000000	3	0	0	1	7	0	0	1	0	15	83	46.71	3	1	1	0	0	0	0
1732	서울특별시	강북구	우이동	3	0	0	1	0	0	0	0	0	0	0	0	0	0	0	0	0	0	0	0	0	0	0	0	0	0	700000000	3	0	0	1	7	0	0	1	0	15	149	135.87	3	1	1	0	0	0	0
1733	서울특별시	강북구	우이동	3	0	0	1	0	0	0	0	0	0	0	0	0	0	0	0	0	0	0	0	0	0	0	0	0	0	773000000	1	1	0	0	3	1	0	0	0	21~31	162	219.95	3	1	1	0	0	0	0
1734	서울특별시	강북구	우이동	3	0	0	1	0	0	0	0	0	0	0	0	0	0	0	0	0	0	0	0	0	0	0	0	0	0	390000000	3	0	0	1	7	0	0	1	0	15	86	43.7	3	1	1	0	0	0	0
1735	서울특별시	강북구	우이동	3	0	0	1	0	0	0	0	0	0	0	0	0	0	0	0	0	0	0	0	0	0	0	0	0	0	950000000	1	1	0	0	8	0	0	1	0	21~31	208	110.18	3	1	1	0	0	0	0
1736	서울특별시	강북구	우이동	3	0	0	1	0	0	0	0	0	0	0	0	0	0	0	0	0	0	0	0	0	0	0	0	0	0	495300000	2	0	1	0	4	0	1	0	0	11~20	129	141.19	1	1	1	0	0	0	0
1737	서울특별시	강북구	우이동	3	0	0	1	0	0	0	0	0	0	0	0	0	0	0	0	0	0	0	0	0	0	0	0	0	0	560000000	1	1	0	0	10	0	0	0	1	11~20	152	161.58	1	1	1	0	0	0	0
1738	서울특별시	강북구	우이동	3	0	0	1	0	0	0	0	0	0	0	0	0	0	0	0	0	0	0	0	0	0	0	0	0	0	775000000	1	1	0	0	5	0	1	0	0	11~20	225	163.21	1	1	1	0	0	0	0
1739	서울특별시	강북구	우이동	3	0	0	1	0	0	0	0	0	0	0	0	0	0	0	0	0	0	0	0	0	0	0	0	0	0	1170000000	3	0	0	1	10	0	0	0	1	19	298	162.94	1	1	1	0	0	0	0
1740	서울특별시	강북구	우이동	3	0	0	1	0	0	0	0	0	0	0	0	0	0	0	0	0	0	0	0	0	0	0	0	0	0	515000000	1	1	0	0	7	0	0	1	0	11~20	126	125.79	1	1	1	0	0	0	0
1741	서울특별시	강북구	우이동	3	0	0	1	0	0	0	0	0	0	0	0	0	0	0	0	0	0	0	0	0	0	0	0	0	0	400000000	1	1	0	0	6	0	1	0	0	21~30	126	100.07	1	1	1	0	0	0	0
1742	서울특별시	강북구	우이동	3	0	0	1	0	0	0	0	0	0	0	0	0	0	0	0	0	0	0	0	0	0	0	0	0	0	470000000	2	0	1	0	4	0	1	0	0	11~20	122	98.68	1	1	1	0	0	0	0
1743	서울특별시	강북구	우이동	3	0	0	1	0	0	0	0	0	0	0	0	0	0	0	0	0	0	0	0	0	0	0	0	0	0	457200000	2	0	1	0	4	0	1	0	0	11~20	119	90.54	1	1	1	0	0	0	0
1744	서울특별시	강북구	우이동	3	0	0	1	0	0	0	0	0	0	0	0	0	0	0	0	0	0	0	0	0	0	0	0	0	0	780000000	1	1	0	0	2	1	0	0	0	21~28	178	164.86	1	1	1	0	0	0	0
1745	서울특별시	강서구	가양동	4	0	0	0	1	0	0	0	0	0	0	0	0	0	0	0	0	0	0	0	0	0	0	0	0	0	1670000000	1	1	0	0	8	0	0	1	0	1~10	291	161.69	8	1	1	0	0	0	0
1746	서울특별시	강서구	가양동	4	0	0	0	1	0	0	0	0	0	0	0	0	0	0	0	0	0	0	0	0	0	0	0	0	0	900000000	3	0	0	1	4	0	1	0	0	27	99	168.94	8	1	1	0	0	0	0
1747	서울특별시	강서구	가양동	4	0	0	0	1	0	0	0	0	0	0	0	0	0	0	0	0	0	0	0	0	0	0	0	0	0	940000000	1	1	0	0	6	0	1	0	0	11~20	115	33.64	8	1	1	0	0	0	0
1749	서울특별시	강서구	개화동	4	0	0	0	1	0	0	0	0	0	0	0	0	0	0	0	0	0	0	0	0	0	0	0	0	0	1200000000	1	1	0	0	6	0	1	0	0	1~10	423	108.44	2	1	1	0	0	0	0
1750	서울특별시	강서구	개화동	4	0	0	0	1	0	0	0	0	0	0	0	0	0	0	0	0	0	0	0	0	0	0	0	0	0	567000000	1	1	0	0	2	1	0	0	0	11~20	217	98.85	2	4	0	0	0	1	0
1751	서울특별시	강서구	개화동	4	0	0	0	1	0	0	0	0	0	0	0	0	0	0	0	0	0	0	0	0	0	0	0	0	0	485000000	1	1	0	0	10	0	0	0	1	11~20	188	105.13	2	4	0	0	0	1	0
1752	서울특별시	강서구	개화동	4	0	0	0	1	0	0	0	0	0	0	0	0	0	0	0	0	0	0	0	0	0	0	0	0	0	550000000	2	0	1	0	5	0	1	0	0	1~10	216	111.4	2	1	1	0	0	0	0
1753	서울특별시	강서구	개화동	4	0	0	0	1	0	0	0	0	0	0	0	0	0	0	0	0	0	0	0	0	0	0	0	0	0	590000000	1	1	0	0	9	0	0	1	0	11~20	288	121.37	2	1	1	0	0	0	0
1754	서울특별시	강서구	개화동	4	0	0	0	1	0	0	0	0	0	0	0	0	0	0	0	0	0	0	0	0	0	0	0	0	0	880000000	2	0	1	0	11	0	0	0	1	1~10	264	132.72	2	4	0	0	0	1	0
1755	서울특별시	강서구	개화동	4	0	0	0	1	0	0	0	0	0	0	0	0	0	0	0	0	0	0	0	0	0	0	0	0	0	735000000	1	1	0	0	6	0	1	0	0	1~10	265	110.84	2	1	1	0	0	0	0
1756	서울특별시	강서구	개화동	4	0	0	0	1	0	0	0	0	0	0	0	0	0	0	0	0	0	0	0	0	0	0	0	0	0	975000000	2	0	1	0	1	1	0	0	0	1~10	265	131.38	2	1	1	0	0	0	0
1757	서울특별시	강서구	개화동	4	0	0	0	1	0	0	0	0	0	0	0	0	0	0	0	0	0	0	0	0	0	0	0	0	0	900000000	2	0	1	0	9	0	0	1	0	11~20	265	125.56	2	1	1	0	0	0	0
1758	서울특별시	강서구	개화동	4	0	0	0	1	0	0	0	0	0	0	0	0	0	0	0	0	0	0	0	0	0	0	0	0	0	810000000	1	1	0	0	7	0	0	1	0	11~20	266	140.36	2	1	1	0	0	0	0
1759	서울특별시	강서구	개화동	4	0	0	0	1	0	0	0	0	0	0	0	0	0	0	0	0	0	0	0	0	0	0	0	0	0	1090000000	3	0	0	1	10	0	0	0	1	29	265	126.28	2	4	0	0	0	1	0
1760	서울특별시	강서구	개화동	4	0	0	0	1	0	0	0	0	0	0	0	0	0	0	0	0	0	0	0	0	0	0	0	0	0	799000000	1	1	0	0	6	0	1	0	0	1~10	21	117.21	2	4	0	0	0	1	0
1761	서울특별시	강서구	개화동	4	0	0	0	1	0	0	0	0	0	0	0	0	0	0	0	0	0	0	0	0	0	0	0	0	0	899000000	3	0	0	1	5	0	1	0	0	11~20	266	126.61	2	1	1	0	0	0	0
1762	서울특별시	강서구	개화동	4	0	0	0	1	0	0	0	0	0	0	0	0	0	0	0	0	0	0	0	0	0	0	0	0	0	1020000000	1	1	0	0	10	0	0	0	1	1~10	266	177.87	2	1	1	0	0	0	0
1763	서울특별시	강서구	개화동	4	0	0	0	1	0	0	0	0	0	0	0	0	0	0	0	0	0	0	0	0	0	0	0	0	0	850000000	1	1	0	0	12	0	0	0	1	21~31	265	117.22	2	1	1	0	0	0	0
1764	서울특별시	강서구	개화동	4	0	0	0	1	0	0	0	0	0	0	0	0	0	0	0	0	0	0	0	0	0	0	0	0	0	1040000000	3	0	0	1	7	0	0	1	0	26	266	131.29	2	1	1	0	0	0	0
1765	서울특별시	강서구	개화동	4	0	0	0	1	0	0	0	0	0	0	0	0	0	0	0	0	0	0	0	0	0	0	0	0	0	990000000	3	0	0	1	5	0	1	0	0	1~10	266	131.9	2	4	0	0	0	1	0
1766	서울특별시	강서구	개화동	4	0	0	0	1	0	0	0	0	0	0	0	0	0	0	0	0	0	0	0	0	0	0	0	0	0	1070000000	2	0	1	0	11	0	0	0	1	1~10	248	190.44	2	4	0	0	0	1	0
1767	서울특별시	강서구	개화동	4	0	0	0	1	0	0	0	0	0	0	0	0	0	0	0	0	0	0	0	0	0	0	0	0	0	860000000	1	1	0	0	7	0	0	1	0	1~10	266	130.24	2	4	0	0	0	1	0
1768	서울특별시	강서구	개화동	4	0	0	0	1	0	0	0	0	0	0	0	0	0	0	0	0	0	0	0	0	0	0	0	0	0	830000000	2	0	1	0	1	1	0	0	0	11~20	265	103.8	2	1	1	0	0	0	0
1769	서울특별시	강서구	공항동	4	0	0	0	1	0	0	0	0	0	0	0	0	0	0	0	0	0	0	0	0	0	0	0	0	0	1440000000	2	0	1	0	10	0	0	0	1	21~31	317	80.53	3	1	1	0	0	0	0
1770	서울특별시	강서구	공항동	4	0	0	0	1	0	0	0	0	0	0	0	0	0	0	0	0	0	0	0	0	0	0	0	0	0	210000000	1	1	0	0	6	0	1	0	0	11~20	66	69.39	3	1	1	0	0	0	0
1771	서울특별시	강서구	공항동	4	0	0	0	1	0	0	0	0	0	0	0	0	0	0	0	0	0	0	0	0	0	0	0	0	0	457000000	2	0	1	0	7	0	0	1	0	1~10	119	56.2	3	1	1	0	0	0	0
1772	서울특별시	강서구	공항동	4	0	0	0	1	0	0	0	0	0	0	0	0	0	0	0	0	0	0	0	0	0	0	0	0	0	640000000	2	0	1	0	7	0	0	1	0	1~10	149	59.5	3	1	1	0	0	0	0
1773	서울특별시	강서구	공항동	4	0	0	0	1	0	0	0	0	0	0	0	0	0	0	0	0	0	0	0	0	0	0	0	0	0	400000000	3	0	0	1	6	0	1	0	0	15	115.63	34.05	3	1	1	0	0	0	0
1774	서울특별시	강서구	공항동	4	0	0	0	1	0	0	0	0	0	0	0	0	0	0	0	0	0	0	0	0	0	0	0	0	0	1030000000	2	0	1	0	9	0	0	1	0	1~10	169	159.72	3	1	1	0	0	0	0
1775	서울특별시	강서구	공항동	4	0	0	0	1	0	0	0	0	0	0	0	0	0	0	0	0	0	0	0	0	0	0	0	0	0	725000000	2	0	1	0	3	1	0	0	0	21~31	142	196.08	3	1	1	0	0	0	0
1776	서울특별시	강서구	공항동	4	0	0	0	1	0	0	0	0	0	0	0	0	0	0	0	0	0	0	0	0	0	0	0	0	0	595000000	1	1	0	0	2	1	0	0	0	1~10	139	202.68	3	1	1	0	0	0	0
1777	서울특별시	강서구	공항동	4	0	0	0	1	0	0	0	0	0	0	0	0	0	0	0	0	0	0	0	0	0	0	0	0	0	465000000	1	1	0	0	11	0	0	0	1	1~10	132	133.2	3	1	1	0	0	0	0
1778	서울특별시	강서구	공항동	4	0	0	0	1	0	0	0	0	0	0	0	0	0	0	0	0	0	0	0	0	0	0	0	0	0	980000000	1	1	0	0	9	0	0	1	0	11~20	185	91.84	3	1	1	0	0	0	0
1779	서울특별시	강서구	공항동	4	0	0	0	1	0	0	0	0	0	0	0	0	0	0	0	0	0	0	0	0	0	0	0	0	0	597400000	2	0	1	0	8	0	0	1	0	21~31	125	181.17	3	1	1	0	0	0	0
1780	서울특별시	강서구	공항동	4	0	0	0	1	0	0	0	0	0	0	0	0	0	0	0	0	0	0	0	0	0	0	0	0	0	800000000	1	1	0	0	6	0	1	0	0	11~20	155	124.15	4	1	1	0	0	0	0
1781	서울특별시	강서구	공항동	4	0	0	0	1	0	0	0	0	0	0	0	0	0	0	0	0	0	0	0	0	0	0	0	0	0	960000000	3	0	0	1	6	0	1	0	0	12	139	128.1	4	1	1	0	0	0	0
1782	서울특별시	강서구	공항동	4	0	0	0	1	0	0	0	0	0	0	0	0	0	0	0	0	0	0	0	0	0	0	0	0	0	725000000	1	1	0	0	5	0	1	0	0	21~31	145	131.23	4	1	1	0	0	0	0
1783	서울특별시	강서구	공항동	4	0	0	0	1	0	0	0	0	0	0	0	0	0	0	0	0	0	0	0	0	0	0	0	0	0	660000000	2	0	1	0	2	1	0	0	0	11~20	142	82.64	3	1	1	0	0	0	0
1784	서울특별시	강서구	공항동	4	0	0	0	1	0	0	0	0	0	0	0	0	0	0	0	0	0	0	0	0	0	0	0	0	0	599000000	2	0	1	0	6	0	1	0	0	1~10	136	82.9	3	1	1	0	0	0	0
1785	서울특별시	강서구	공항동	4	0	0	0	1	0	0	0	0	0	0	0	0	0	0	0	0	0	0	0	0	0	0	0	0	0	561000000	3	0	0	1	11	0	0	0	1	1	109	166.65	3	1	1	0	0	0	0
1786	서울특별시	강서구	공항동	4	0	0	0	1	0	0	0	0	0	0	0	0	0	0	0	0	0	0	0	0	0	0	0	0	0	680000000	1	1	0	0	9	0	0	1	0	11~20	235	214.76	3	1	1	0	0	0	0
1787	서울특별시	강서구	공항동	4	0	0	0	1	0	0	0	0	0	0	0	0	0	0	0	0	0	0	0	0	0	0	0	0	0	600000000	2	0	1	0	8	0	0	1	0	11~20	175	134.44	3	1	1	0	0	0	0
1788	서울특별시	강서구	공항동	4	0	0	0	1	0	0	0	0	0	0	0	0	0	0	0	0	0	0	0	0	0	0	0	0	0	610000000	3	0	0	1	1	1	0	0	0	1~10	175	134.44	3	1	1	0	0	0	0
1789	서울특별시	강서구	공항동	4	0	0	0	1	0	0	0	0	0	0	0	0	0	0	0	0	0	0	0	0	0	0	0	0	0	400000000	1	1	0	0	9	0	0	1	0	21~30	149	74.45	3	1	1	0	0	0	0
1790	서울특별시	강서구	공항동	4	0	0	0	1	0	0	0	0	0	0	0	0	0	0	0	0	0	0	0	0	0	0	0	0	0	523000000	1	1	0	0	6	0	1	0	0	1~10	139	79.01	3	1	1	0	0	0	0
1791	서울특별시	강서구	공항동	4	0	0	0	1	0	0	0	0	0	0	0	0	0	0	0	0	0	0	0	0	0	0	0	0	0	686100000	3	0	0	1	7	0	0	1	0	13	126	76.5	3	1	1	0	0	0	0
1792	서울특별시	강서구	공항동	4	0	0	0	1	0	0	0	0	0	0	0	0	0	0	0	0	0	0	0	0	0	0	0	0	0	789500000	3	0	0	1	7	0	0	1	0	13	145	207.98	3	1	1	0	0	0	0
1793	서울특별시	강서구	공항동	4	0	0	0	1	0	0	0	0	0	0	0	0	0	0	0	0	0	0	0	0	0	0	0	0	0	595000000	2	0	1	0	8	0	0	1	0	11~20	126	52.73	3	1	1	0	0	0	0
1794	서울특별시	강서구	공항동	4	0	0	0	1	0	0	0	0	0	0	0	0	0	0	0	0	0	0	0	0	0	0	0	0	0	568000000	1	1	0	0	4	0	1	0	0	21~30	145	213.36	3	1	1	0	0	0	0
1795	서울특별시	강서구	공항동	4	0	0	0	1	0	0	0	0	0	0	0	0	0	0	0	0	0	0	0	0	0	0	0	0	0	570000000	3	0	0	1	6	0	1	0	0	17	109	99.24	3	1	1	0	0	0	0
1796	서울특별시	강서구	공항동	4	0	0	0	1	0	0	0	0	0	0	0	0	0	0	0	0	0	0	0	0	0	0	0	0	0	462000000	3	0	0	1	12	0	0	0	1	12	70	40.79	3	1	1	0	0	0	0
1797	서울특별시	강서구	공항동	4	0	0	0	1	0	0	0	0	0	0	0	0	0	0	0	0	0	0	0	0	0	0	0	0	0	1100000000	1	1	0	0	6	0	1	0	0	11~20	196	129.59	5	1	1	0	0	0	0
1798	서울특별시	강서구	공항동	4	0	0	0	1	0	0	0	0	0	0	0	0	0	0	0	0	0	0	0	0	0	0	0	0	0	599000000	1	1	0	0	7	0	0	1	0	11~20	159	223.23	3	1	1	0	0	0	0
1799	서울특별시	강서구	공항동	4	0	0	0	1	0	0	0	0	0	0	0	0	0	0	0	0	0	0	0	0	0	0	0	0	0	550000000	3	0	0	1	11	0	0	0	1	23	102	72.1	3	1	1	0	0	0	0
1800	서울특별시	강서구	공항동	4	0	0	0	1	0	0	0	0	0	0	0	0	0	0	0	0	0	0	0	0	0	0	0	0	0	640000000	3	0	0	1	11	0	0	0	1	23	106	75.31	3	1	1	0	0	0	0
1801	서울특별시	강서구	공항동	4	0	0	0	1	0	0	0	0	0	0	0	0	0	0	0	0	0	0	0	0	0	0	0	0	0	570000000	1	1	0	0	3	1	0	0	0	1~10	182	91.24	3	1	1	0	0	0	0
1802	서울특별시	강서구	공항동	4	0	0	0	1	0	0	0	0	0	0	0	0	0	0	0	0	0	0	0	0	0	0	0	0	0	759800000	2	0	1	0	5	0	1	0	0	11~20	139	206.82	3	1	1	0	0	0	0
1803	서울특별시	강서구	공항동	4	0	0	0	1	0	0	0	0	0	0	0	0	0	0	0	0	0	0	0	0	0	0	0	0	0	582000000	1	1	0	0	5	0	1	0	0	11~20	203	94.77	3	1	1	0	0	0	0
1804	서울특별시	강서구	공항동	4	0	0	0	1	0	0	0	0	0	0	0	0	0	0	0	0	0	0	0	0	0	0	0	0	0	200000000	3	0	0	1	4	0	1	0	0	11~20	70	30.48	3	1	1	0	0	0	0
1806	서울특별시	강서구	공항동	4	0	0	0	1	0	0	0	0	0	0	0	0	0	0	0	0	0	0	0	0	0	0	0	0	0	912000000	2	0	1	0	10	0	0	0	1	11~20	166	240.72	3	1	1	0	0	0	0
1807	서울특별시	강서구	공항동	4	0	0	0	1	0	0	0	0	0	0	0	0	0	0	0	0	0	0	0	0	0	0	0	0	0	750000000	1	1	0	0	1	1	0	0	0	11~20	200.9	249.27	3	1	1	0	0	0	0
1808	서울특별시	강서구	공항동	4	0	0	0	1	0	0	0	0	0	0	0	0	0	0	0	0	0	0	0	0	0	0	0	0	0	860000000	3	0	0	1	5	0	1	0	0	31	173.7	234.79	3	1	1	0	0	0	0
1809	서울특별시	강서구	공항동	4	0	0	0	1	0	0	0	0	0	0	0	0	0	0	0	0	0	0	0	0	0	0	0	0	0	657500000	3	0	0	1	2	1	0	0	0	11~20	165.2	234.57	3	1	1	0	0	0	0
1810	서울특별시	강서구	공항동	4	0	0	0	1	0	0	0	0	0	0	0	0	0	0	0	0	0	0	0	0	0	0	0	0	0	840000000	1	1	0	0	11	0	0	0	1	11~20	165.2	229.02	3	1	1	0	0	0	0
1811	서울특별시	강서구	공항동	4	0	0	0	1	0	0	0	0	0	0	0	0	0	0	0	0	0	0	0	0	0	0	0	0	0	1040000000	2	0	1	0	8	0	0	1	0	1~10	176	184.46	3	1	1	0	0	0	0
1812	서울특별시	강서구	공항동	4	0	0	0	1	0	0	0	0	0	0	0	0	0	0	0	0	0	0	0	0	0	0	0	0	0	855000000	2	0	1	0	8	0	0	1	0	21~31	174.5	245.88	3	1	1	0	0	0	0
1813	서울특별시	강서구	공항동	4	0	0	0	1	0	0	0	0	0	0	0	0	0	0	0	0	0	0	0	0	0	0	0	0	0	675000000	1	1	0	0	9	0	0	1	0	11~20	170.1	247.77	3	1	1	0	0	0	0
1814	서울특별시	강서구	공항동	4	0	0	0	1	0	0	0	0	0	0	0	0	0	0	0	0	0	0	0	0	0	0	0	0	0	950000000	3	0	0	1	2	1	0	0	0	11~20	171.5	246.24	3	1	1	0	0	0	0
1815	서울특별시	강서구	공항동	4	0	0	0	1	0	0	0	0	0	0	0	0	0	0	0	0	0	0	0	0	0	0	0	0	0	950000000	3	0	0	1	5	0	1	0	0	1~10	165	182.7	3	1	1	0	0	0	0
1816	서울특별시	강서구	공항동	4	0	0	0	1	0	0	0	0	0	0	0	0	0	0	0	0	0	0	0	0	0	0	0	0	0	960000000	3	0	0	1	3	1	0	0	0	11~20	165.1	235.17	3	1	1	0	0	0	0
1817	서울특별시	강서구	공항동	4	0	0	0	1	0	0	0	0	0	0	0	0	0	0	0	0	0	0	0	0	0	0	0	0	0	800000000	1	1	0	0	11	0	0	0	1	21~30	165	229.66	3	1	1	0	0	0	0
1818	서울특별시	강서구	공항동	4	0	0	0	1	0	0	0	0	0	0	0	0	0	0	0	0	0	0	0	0	0	0	0	0	0	745000000	2	0	1	0	4	0	1	0	0	1~10	162.3	226.74	3	1	1	0	0	0	0
1819	서울특별시	강서구	공항동	4	0	0	0	1	0	0	0	0	0	0	0	0	0	0	0	0	0	0	0	0	0	0	0	0	0	820000000	3	0	0	1	12	0	0	0	1	14	162.3	230.86	3	1	1	0	0	0	0
1820	서울특별시	강서구	공항동	4	0	0	0	1	0	0	0	0	0	0	0	0	0	0	0	0	0	0	0	0	0	0	0	0	0	1100000000	3	0	0	1	4	0	1	0	0	1~10	165.5	220.71	3	1	1	0	0	0	0
1821	서울특별시	강서구	공항동	4	0	0	0	1	0	0	0	0	0	0	0	0	0	0	0	0	0	0	0	0	0	0	0	0	0	800000000	3	0	0	1	3	1	0	0	0	21~31	165.7	234.75	3	1	1	0	0	0	0
1822	서울특별시	강서구	공항동	4	0	0	0	1	0	0	0	0	0	0	0	0	0	0	0	0	0	0	0	0	0	0	0	0	0	960000000	3	0	0	1	10	0	0	0	1	22	165.6	231.47	3	1	1	0	0	0	0
1823	서울특별시	강서구	공항동	4	0	0	0	1	0	0	0	0	0	0	0	0	0	0	0	0	0	0	0	0	0	0	0	0	0	875000000	1	1	0	0	9	0	0	1	0	21~30	164.6	242.22	3	1	1	0	0	0	0
1824	서울특별시	강서구	공항동	4	0	0	0	1	0	0	0	0	0	0	0	0	0	0	0	0	0	0	0	0	0	0	0	0	0	885000000	1	1	0	0	9	0	0	1	0	21~30	164.7	246.63	3	1	1	0	0	0	0
1825	서울특별시	강서구	공항동	4	0	0	0	1	0	0	0	0	0	0	0	0	0	0	0	0	0	0	0	0	0	0	0	0	0	960000000	3	0	0	1	9	0	0	1	0	20	166.7	245.27	3	1	1	0	0	0	0
1826	서울특별시	강서구	공항동	4	0	0	0	1	0	0	0	0	0	0	0	0	0	0	0	0	0	0	0	0	0	0	0	0	0	1030000000	3	0	0	1	8	0	0	1	0	30	164.8	242.73	3	1	1	0	0	0	0
1827	서울특별시	강서구	공항동	4	0	0	0	1	0	0	0	0	0	0	0	0	0	0	0	0	0	0	0	0	0	0	0	0	0	900000000	2	0	1	0	5	0	1	0	0	11~20	165.1	245.7	3	1	1	0	0	0	0
1828	서울특별시	강서구	공항동	4	0	0	0	1	0	0	0	0	0	0	0	0	0	0	0	0	0	0	0	0	0	0	0	0	0	1000000000	3	0	0	1	10	0	0	0	1	22	165.1	230.97	3	1	1	0	0	0	0
1829	서울특별시	강서구	공항동	4	0	0	0	1	0	0	0	0	0	0	0	0	0	0	0	0	0	0	0	0	0	0	0	0	0	1000000000	3	0	0	1	10	0	0	0	1	22	165	159.24	3	1	1	0	0	0	0
1830	서울특별시	강서구	공항동	4	0	0	0	1	0	0	0	0	0	0	0	0	0	0	0	0	0	0	0	0	0	0	0	0	0	900000000	2	0	1	0	5	0	1	0	0	11~20	165.1	245.88	3	1	1	0	0	0	0
1831	서울특별시	강서구	공항동	4	0	0	0	1	0	0	0	0	0	0	0	0	0	0	0	0	0	0	0	0	0	0	0	0	0	730000000	1	1	0	0	10	0	0	0	1	11~20	165.4	248.85	4	1	1	0	0	0	0
1832	서울특별시	강서구	내발산동	4	0	0	0	1	0	0	0	0	0	0	0	0	0	0	0	0	0	0	0	0	0	0	0	0	0	838200000	1	1	0	0	7	0	0	1	0	11~20	176.5	180.76	3	1	1	0	0	0	0
1833	서울특별시	강서구	내발산동	4	0	0	0	1	0	0	0	0	0	0	0	0	0	0	0	0	0	0	0	0	0	0	0	0	0	1390000000	1	1	0	0	7	0	0	1	0	11~20	169.8	309.67	3	1	1	0	0	0	0
1834	서울특별시	강서구	내발산동	4	0	0	0	1	0	0	0	0	0	0	0	0	0	0	0	0	0	0	0	0	0	0	0	0	0	700000000	2	0	1	0	8	0	0	1	0	21~31	122.5	162.96	1	1	1	0	0	0	0
1835	서울특별시	강서구	내발산동	4	0	0	0	1	0	0	0	0	0	0	0	0	0	0	0	0	0	0	0	0	0	0	0	0	0	439000000	1	1	0	0	5	0	1	0	0	21~31	94.9	72.07	4	1	1	0	0	0	0
1836	서울특별시	강서구	내발산동	4	0	0	0	1	0	0	0	0	0	0	0	0	0	0	0	0	0	0	0	0	0	0	0	0	0	789000000	1	1	0	0	7	0	0	1	0	21~31	141.3	199.83	4	1	1	0	0	0	0
1838	서울특별시	강서구	내발산동	4	0	0	0	1	0	0	0	0	0	0	0	0	0	0	0	0	0	0	0	0	0	0	0	0	0	1080000000	3	0	0	1	10	0	0	0	1	23	173.5	185.22	1	1	1	0	0	0	0
1839	서울특별시	강서구	내발산동	4	0	0	0	1	0	0	0	0	0	0	0	0	0	0	0	0	0	0	0	0	0	0	0	0	0	740000000	1	1	0	0	4	0	1	0	0	1~10	166.9	167.93	1	1	1	0	0	0	0
1840	서울특별시	강서구	내발산동	4	0	0	0	1	0	0	0	0	0	0	0	0	0	0	0	0	0	0	0	0	0	0	0	0	0	940000000	1	1	0	0	3	1	0	0	0	21~31	183.4	242.15	3	1	1	0	0	0	0
1841	서울특별시	강서구	내발산동	4	0	0	0	1	0	0	0	0	0	0	0	0	0	0	0	0	0	0	0	0	0	0	0	0	0	850000000	2	0	1	0	5	0	1	0	0	1~10	163.9	245.7	3	1	1	0	0	0	0
1842	서울특별시	강서구	내발산동	4	0	0	0	1	0	0	0	0	0	0	0	0	0	0	0	0	0	0	0	0	0	0	0	0	0	900000000	1	1	0	0	4	0	1	0	0	21~30	176	244.35	3	1	1	0	0	0	0
1843	서울특별시	강서구	내발산동	4	0	0	0	1	0	0	0	0	0	0	0	0	0	0	0	0	0	0	0	0	0	0	0	0	0	999000000	2	0	1	0	1	1	0	0	0	1~10	168.6	134.21	3	1	1	0	0	0	0
1845	서울특별시	강서구	내발산동	4	0	0	0	1	0	0	0	0	0	0	0	0	0	0	0	0	0	0	0	0	0	0	0	0	0	860000000	1	1	0	0	11	0	0	0	1	21~30	178.7	210.25	3	1	1	0	0	0	0
1846	서울특별시	강서구	내발산동	4	0	0	0	1	0	0	0	0	0	0	0	0	0	0	0	0	0	0	0	0	0	0	0	0	0	940000000	2	0	1	0	5	0	1	0	0	21~31	182.6	156.36	3	1	1	0	0	0	0
1847	서울특별시	강서구	내발산동	4	0	0	0	1	0	0	0	0	0	0	0	0	0	0	0	0	0	0	0	0	0	0	0	0	0	830000000	2	0	1	0	6	0	1	0	0	21~30	192	222.47	3	1	1	0	0	0	0
1848	서울특별시	강서구	등촌동	4	0	0	0	1	0	0	0	0	0	0	0	0	0	0	0	0	0	0	0	0	0	0	0	0	0	1050000000	1	1	0	0	10	0	0	0	1	21~31	166	98.18	3	4	0	0	0	1	0
1849	서울특별시	강서구	등촌동	4	0	0	0	1	0	0	0	0	0	0	0	0	0	0	0	0	0	0	0	0	0	0	0	0	0	1200000000	1	1	0	0	10	0	0	0	1	21~31	202	179.5	3	4	0	0	0	1	0
1850	서울특별시	강서구	등촌동	4	0	0	0	1	0	0	0	0	0	0	0	0	0	0	0	0	0	0	0	0	0	0	0	0	0	1200000000	2	0	1	0	10	0	0	0	1	21~31	169	233.55	3	4	0	0	0	1	0
1851	서울특별시	강서구	등촌동	4	0	0	0	1	0	0	0	0	0	0	0	0	0	0	0	0	0	0	0	0	0	0	0	0	0	795000000	3	0	0	1	8	0	0	1	0	1	149	223.29	1	4	0	0	0	1	0
1852	서울특별시	강서구	등촌동	4	0	0	0	1	0	0	0	0	0	0	0	0	0	0	0	0	0	0	0	0	0	0	0	0	0	1100000000	3	0	0	1	11	0	0	0	1	6	188	273.74	3	4	0	0	0	1	0
1853	서울특별시	강서구	등촌동	4	0	0	0	1	0	0	0	0	0	0	0	0	0	0	0	0	0	0	0	0	0	0	0	0	0	1080000000	2	0	1	0	5	0	1	0	0	11~20	218	266.49	3	4	0	0	0	1	0
1854	서울특별시	강서구	등촌동	4	0	0	0	1	0	0	0	0	0	0	0	0	0	0	0	0	0	0	0	0	0	0	0	0	0	816000000	2	0	1	0	5	0	1	0	0	11~20	168	449.55	3	4	0	0	0	1	0
1855	서울특별시	강서구	등촌동	4	0	0	0	1	0	0	0	0	0	0	0	0	0	0	0	0	0	0	0	0	0	0	0	0	0	655000000	3	0	0	1	5	0	1	0	0	27	149	77.76	3	4	0	0	0	1	0
1856	서울특별시	강서구	등촌동	4	0	0	0	1	0	0	0	0	0	0	0	0	0	0	0	0	0	0	0	0	0	0	0	0	0	1240000000	2	0	1	0	9	0	0	1	0	11~20	190	159.67	3	4	0	0	0	1	0
1857	서울특별시	강서구	등촌동	4	0	0	0	1	0	0	0	0	0	0	0	0	0	0	0	0	0	0	0	0	0	0	0	0	0	1240000000	2	0	1	0	12	0	0	0	1	21~31	208	162.31	3	4	0	0	0	1	0
1858	서울특별시	강서구	등촌동	4	0	0	0	1	0	0	0	0	0	0	0	0	0	0	0	0	0	0	0	0	0	0	0	0	0	950000000	2	0	1	0	4	0	1	0	0	11~20	131.6	140.53	5	1	1	0	0	0	0
1859	서울특별시	강서구	등촌동	4	0	0	0	1	0	0	0	0	0	0	0	0	0	0	0	0	0	0	0	0	0	0	0	0	0	1400000000	2	0	1	0	4	0	1	0	0	11~20	129.6	193.59	5	1	1	0	0	0	0
1860	서울특별시	강서구	등촌동	4	0	0	0	1	0	0	0	0	0	0	0	0	0	0	0	0	0	0	0	0	0	0	0	0	0	770000000	1	1	0	0	11	0	0	0	1	1~10	170.9	98.34	1	1	1	0	0	0	0
1861	서울특별시	강서구	등촌동	4	0	0	0	1	0	0	0	0	0	0	0	0	0	0	0	0	0	0	0	0	0	0	0	0	0	585000000	2	0	1	0	4	0	1	0	0	11~20	128.6	89.59	1	1	1	0	0	0	0
1862	서울특별시	강서구	등촌동	4	0	0	0	1	0	0	0	0	0	0	0	0	0	0	0	0	0	0	0	0	0	0	0	0	0	430000000	1	1	0	0	7	0	0	1	0	21~31	138.8	84.29	1	1	1	0	0	0	0
1863	서울특별시	강서구	등촌동	4	0	0	0	1	0	0	0	0	0	0	0	0	0	0	0	0	0	0	0	0	0	0	0	0	0	750000000	1	1	0	0	4	0	1	0	0	1~10	157	227.25	1	1	1	0	0	0	0
1864	서울특별시	강서구	등촌동	4	0	0	0	1	0	0	0	0	0	0	0	0	0	0	0	0	0	0	0	0	0	0	0	0	0	610000000	2	0	1	0	7	0	0	1	0	1~10	146.8	95.87	1	1	1	0	0	0	0
1865	서울특별시	강서구	등촌동	4	0	0	0	1	0	0	0	0	0	0	0	0	0	0	0	0	0	0	0	0	0	0	0	0	0	980000000	2	0	1	0	1	1	0	0	0	21~31	185.2	249.6	1	1	1	0	0	0	0
1866	서울특별시	강서구	등촌동	4	0	0	0	1	0	0	0	0	0	0	0	0	0	0	0	0	0	0	0	0	0	0	0	0	0	1320000000	2	0	1	0	12	0	0	0	1	11~20	223.1	197.94	1	1	1	0	0	0	0
1867	서울특별시	강서구	등촌동	4	0	0	0	1	0	0	0	0	0	0	0	0	0	0	0	0	0	0	0	0	0	0	0	0	0	1590000000	3	0	0	1	9	0	0	1	0	3	250.9	203.3	3	1	1	0	0	0	0
1868	서울특별시	강서구	등촌동	4	0	0	0	1	0	0	0	0	0	0	0	0	0	0	0	0	0	0	0	0	0	0	0	0	0	610000000	2	0	1	0	6	0	1	0	0	21~30	153.3	233.99	4	1	1	0	0	0	0
1869	서울특별시	강서구	등촌동	4	0	0	0	1	0	0	0	0	0	0	0	0	0	0	0	0	0	0	0	0	0	0	0	0	0	800000000	1	1	0	0	4	0	1	0	0	11~20	162.6	242.73	4	1	1	0	0	0	0
1870	서울특별시	강서구	등촌동	4	0	0	0	1	0	0	0	0	0	0	0	0	0	0	0	0	0	0	0	0	0	0	0	0	0	1450000000	3	0	0	1	12	0	0	0	1	17	218	264.24	3	4	0	0	0	1	0
1871	서울특별시	강서구	등촌동	4	0	0	0	1	0	0	0	0	0	0	0	0	0	0	0	0	0	0	0	0	0	0	0	0	0	1280000000	1	1	0	0	8	0	0	1	0	21~31	224	246.74	3	1	1	0	0	0	0
1872	서울특별시	강서구	등촌동	4	0	0	0	1	0	0	0	0	0	0	0	0	0	0	0	0	0	0	0	0	0	0	0	0	0	820000000	3	0	0	1	5	0	1	0	0	30	155	81.48	3	4	0	0	0	1	0
1873	서울특별시	강서구	등촌동	4	0	0	0	1	0	0	0	0	0	0	0	0	0	0	0	0	0	0	0	0	0	0	0	0	0	400000000	2	0	1	0	9	0	0	1	0	11~20	116	65.79	3	4	0	0	0	1	0
1874	서울특별시	강서구	등촌동	4	0	0	0	1	0	0	0	0	0	0	0	0	0	0	0	0	0	0	0	0	0	0	0	0	0	635000000	3	0	0	1	3	1	0	0	0	11~20	114.7	91.9	3	1	1	0	0	0	0
1875	서울특별시	강서구	등촌동	4	0	0	0	1	0	0	0	0	0	0	0	0	0	0	0	0	0	0	0	0	0	0	0	0	0	810000000	1	1	0	0	6	0	1	0	0	21~30	132	199.46	3	1	1	0	0	0	0
1876	서울특별시	강서구	등촌동	4	0	0	0	1	0	0	0	0	0	0	0	0	0	0	0	0	0	0	0	0	0	0	0	0	0	788000000	1	1	0	0	5	0	1	0	0	21~31	144.9	82.32	3	1	1	0	0	0	0
1877	서울특별시	강서구	등촌동	4	0	0	0	1	0	0	0	0	0	0	0	0	0	0	0	0	0	0	0	0	0	0	0	0	0	1030000000	1	1	0	0	8	0	0	1	0	11~20	215.8	291.26	3	1	1	0	0	0	0
1878	서울특별시	강서구	마곡동	4	0	0	0	1	0	0	0	0	0	0	0	0	0	0	0	0	0	0	0	0	0	0	0	0	0	1000000000	1	1	0	0	7	0	0	1	0	21~31	218	111.29	4	1	1	0	0	0	0
1879	서울특별시	강서구	방화동	4	0	0	0	1	0	0	0	0	0	0	0	0	0	0	0	0	0	0	0	0	0	0	0	0	0	936000000	1	1	0	0	12	0	0	0	1	1~10	160	138.84	3	1	1	0	0	0	0
1880	서울특별시	강서구	방화동	4	0	0	0	1	0	0	0	0	0	0	0	0	0	0	0	0	0	0	0	0	0	0	0	0	0	575000000	1	1	0	0	4	0	1	0	0	11~20	149	149.85	3	1	1	0	0	0	0
1881	서울특별시	강서구	방화동	4	0	0	0	1	0	0	0	0	0	0	0	0	0	0	0	0	0	0	0	0	0	0	0	0	0	1180000000	3	0	0	1	8	0	0	1	0	30	165	239.34	4	1	1	0	0	0	0
1882	서울특별시	강서구	방화동	4	0	0	0	1	0	0	0	0	0	0	0	0	0	0	0	0	0	0	0	0	0	0	0	0	0	820000000	1	1	0	0	5	0	1	0	0	11~20	157	101.19	4	1	1	0	0	0	0
1883	서울특별시	강서구	방화동	4	0	0	0	1	0	0	0	0	0	0	0	0	0	0	0	0	0	0	0	0	0	0	0	0	0	800000000	1	1	0	0	6	0	1	0	0	11~20	164	225.3	4	1	1	0	0	0	0
1884	서울특별시	강서구	방화동	4	0	0	0	1	0	0	0	0	0	0	0	0	0	0	0	0	0	0	0	0	0	0	0	0	0	1030000000	2	0	1	0	7	0	0	1	0	1~10	154	199.62	4	1	1	0	0	0	0
1885	서울특별시	강서구	방화동	4	0	0	0	1	0	0	0	0	0	0	0	0	0	0	0	0	0	0	0	0	0	0	0	0	0	700000000	2	0	1	0	3	1	0	0	0	21~31	159	208.62	4	1	1	0	0	0	0
1886	서울특별시	강서구	방화동	4	0	0	0	1	0	0	0	0	0	0	0	0	0	0	0	0	0	0	0	0	0	0	0	0	0	470000000	1	1	0	0	3	1	0	0	0	1~10	93	99.43	3	1	1	0	0	0	0
1887	서울특별시	강서구	방화동	4	0	0	0	1	0	0	0	0	0	0	0	0	0	0	0	0	0	0	0	0	0	0	0	0	0	888000000	3	0	0	1	12	0	0	0	1	9	160	99.5	3	1	1	0	0	0	0
1888	서울특별시	강서구	방화동	4	0	0	0	1	0	0	0	0	0	0	0	0	0	0	0	0	0	0	0	0	0	0	0	0	0	985000000	3	0	0	1	12	0	0	0	1	9	177	99.51	3	1	1	0	0	0	0
1889	서울특별시	강서구	방화동	4	0	0	0	1	0	0	0	0	0	0	0	0	0	0	0	0	0	0	0	0	0	0	0	0	0	384900000	1	1	0	0	10	0	0	0	1	1~10	99	49.59	4	1	1	0	0	0	0
1890	서울특별시	강서구	방화동	4	0	0	0	1	0	0	0	0	0	0	0	0	0	0	0	0	0	0	0	0	0	0	0	0	0	610000000	1	1	0	0	8	0	0	1	0	1~10	162	65.98	3	1	1	0	0	0	0
1891	서울특별시	강서구	방화동	4	0	0	0	1	0	0	0	0	0	0	0	0	0	0	0	0	0	0	0	0	0	0	0	0	0	742500000	2	0	1	0	11	0	0	0	1	11~20	182	93.03	3	1	1	0	0	0	0
1892	서울특별시	강서구	방화동	4	0	0	0	1	0	0	0	0	0	0	0	0	0	0	0	0	0	0	0	0	0	0	0	0	0	495000000	1	1	0	0	7	0	0	1	0	11~20	133	146.66	4	1	1	0	0	0	0
1893	서울특별시	강서구	방화동	4	0	0	0	1	0	0	0	0	0	0	0	0	0	0	0	0	0	0	0	0	0	0	0	0	0	1200000000	1	1	0	0	5	0	1	0	0	11~20	307	274.35	3	1	1	0	0	0	0
1894	서울특별시	강서구	방화동	4	0	0	0	1	0	0	0	0	0	0	0	0	0	0	0	0	0	0	0	0	0	0	0	0	0	994500000	2	0	1	0	7	0	0	1	0	21~31	169	159.01	3	1	1	0	0	0	0
1895	서울특별시	강서구	방화동	4	0	0	0	1	0	0	0	0	0	0	0	0	0	0	0	0	0	0	0	0	0	0	0	0	0	1490000000	2	0	1	0	7	0	0	1	0	21~31	235	171.24	3	1	1	0	0	0	0
1896	서울특별시	강서구	방화동	4	0	0	0	1	0	0	0	0	0	0	0	0	0	0	0	0	0	0	0	0	0	0	0	0	0	260000000	1	1	0	0	6	0	1	0	0	11~20	78	102.9	4	1	1	0	0	0	0
1897	서울특별시	강서구	방화동	4	0	0	0	1	0	0	0	0	0	0	0	0	0	0	0	0	0	0	0	0	0	0	0	0	0	1270000000	2	0	1	0	1	1	0	0	0	1~10	182	247.11	3	1	1	0	0	0	0
1898	서울특별시	강서구	방화동	4	0	0	0	1	0	0	0	0	0	0	0	0	0	0	0	0	0	0	0	0	0	0	0	0	0	1000000000	1	1	0	0	6	0	1	0	0	1~10	181	161.98	4	1	1	0	0	0	0
1899	서울특별시	강서구	방화동	4	0	0	0	1	0	0	0	0	0	0	0	0	0	0	0	0	0	0	0	0	0	0	0	0	0	590000000	2	0	1	0	6	0	1	0	0	21~30	90	126.24	3	1	1	0	0	0	0
1900	서울특별시	강서구	방화동	4	0	0	0	1	0	0	0	0	0	0	0	0	0	0	0	0	0	0	0	0	0	0	0	0	0	425000000	1	1	0	0	10	0	0	0	1	11~20	116	67.67	3	1	1	0	0	0	0
1901	서울특별시	강서구	방화동	4	0	0	0	1	0	0	0	0	0	0	0	0	0	0	0	0	0	0	0	0	0	0	0	0	0	630000000	1	1	0	0	6	0	1	0	0	11~20	122	64.13	3	1	1	0	0	0	0
1902	서울특별시	강서구	방화동	4	0	0	0	1	0	0	0	0	0	0	0	0	0	0	0	0	0	0	0	0	0	0	0	0	0	375000000	1	1	0	0	6	0	1	0	0	11~20	106	64.13	3	1	1	0	0	0	0
1903	서울특별시	강서구	방화동	4	0	0	0	1	0	0	0	0	0	0	0	0	0	0	0	0	0	0	0	0	0	0	0	0	0	1090000000	2	0	1	0	3	1	0	0	0	21~31	218	152.07	3	4	0	0	0	1	0
1904	서울특별시	강서구	방화동	4	0	0	0	1	0	0	0	0	0	0	0	0	0	0	0	0	0	0	0	0	0	0	0	0	0	1200000000	2	0	1	0	2	1	0	0	0	21~28	166	234.45	5	1	1	0	0	0	0
1905	서울특별시	강서구	방화동	4	0	0	0	1	0	0	0	0	0	0	0	0	0	0	0	0	0	0	0	0	0	0	0	0	0	1020000000	2	0	1	0	8	0	0	1	0	1~10	166	231.75	5	1	1	0	0	0	0
1906	서울특별시	강서구	방화동	4	0	0	0	1	0	0	0	0	0	0	0	0	0	0	0	0	0	0	0	0	0	0	0	0	0	780000000	2	0	1	0	1	1	0	0	0	21~31	166	206.75	3	1	1	0	0	0	0
1907	서울특별시	강서구	방화동	4	0	0	0	1	0	0	0	0	0	0	0	0	0	0	0	0	0	0	0	0	0	0	0	0	0	534000000	1	1	0	0	7	0	0	1	0	1~10	162	148.98	3	1	1	0	0	0	0
1908	서울특별시	강서구	방화동	4	0	0	0	1	0	0	0	0	0	0	0	0	0	0	0	0	0	0	0	0	0	0	0	0	0	620000000	2	0	1	0	10	0	0	0	1	11~20	150	222.27	3	1	1	0	0	0	0
1909	서울특별시	강서구	방화동	4	0	0	0	1	0	0	0	0	0	0	0	0	0	0	0	0	0	0	0	0	0	0	0	0	0	680000000	3	0	0	1	12	0	0	0	1	12	179	119.82	3	1	1	0	0	0	0
1910	서울특별시	강서구	방화동	4	0	0	0	1	0	0	0	0	0	0	0	0	0	0	0	0	0	0	0	0	0	0	0	0	0	535700000	2	0	1	0	4	0	1	0	0	11~20	149	77.53	3	1	1	0	0	0	0
1911	서울특별시	강서구	방화동	4	0	0	0	1	0	0	0	0	0	0	0	0	0	0	0	0	0	0	0	0	0	0	0	0	0	790000000	3	0	0	1	6	0	1	0	0	7	136	127.96	3	1	1	0	0	0	0
1912	서울특별시	강서구	방화동	4	0	0	0	1	0	0	0	0	0	0	0	0	0	0	0	0	0	0	0	0	0	0	0	0	0	445000000	2	0	1	0	4	0	1	0	0	11~20	119	52.4	3	1	1	0	0	0	0
1913	서울특별시	강서구	방화동	4	0	0	0	1	0	0	0	0	0	0	0	0	0	0	0	0	0	0	0	0	0	0	0	0	0	675000000	3	0	0	1	12	0	0	0	1	17	116	49.55	3	1	1	0	0	0	0
1914	서울특별시	강서구	방화동	4	0	0	0	1	0	0	0	0	0	0	0	0	0	0	0	0	0	0	0	0	0	0	0	0	0	710000000	3	0	0	1	3	1	0	0	0	1~10	149	210.88	3	1	1	0	0	0	0
1915	서울특별시	강서구	방화동	4	0	0	0	1	0	0	0	0	0	0	0	0	0	0	0	0	0	0	0	0	0	0	0	0	0	550000000	2	0	1	0	2	1	0	0	0	1~10	126	123.97	3	1	1	0	0	0	0
1916	서울특별시	강서구	방화동	4	0	0	0	1	0	0	0	0	0	0	0	0	0	0	0	0	0	0	0	0	0	0	0	0	0	714000000	2	0	1	0	5	0	1	0	0	1~10	139	131.11	3	1	1	0	0	0	0
1917	서울특별시	강서구	방화동	4	0	0	0	1	0	0	0	0	0	0	0	0	0	0	0	0	0	0	0	0	0	0	0	0	0	671000000	2	0	1	0	8	0	0	1	0	1~10	139	127.72	3	1	1	0	0	0	0
1918	서울특별시	강서구	방화동	4	0	0	0	1	0	0	0	0	0	0	0	0	0	0	0	0	0	0	0	0	0	0	0	0	0	684000000	2	0	1	0	8	0	0	1	0	21~31	126	116.91	3	1	1	0	0	0	0
1919	서울특별시	강서구	방화동	4	0	0	0	1	0	0	0	0	0	0	0	0	0	0	0	0	0	0	0	0	0	0	0	0	0	354000000	2	0	1	0	3	1	0	0	0	11~20	103	68.23	3	1	1	0	0	0	0
1920	서울특별시	강서구	방화동	4	0	0	0	1	0	0	0	0	0	0	0	0	0	0	0	0	0	0	0	0	0	0	0	0	0	833000000	2	0	1	0	2	1	0	0	0	11~20	162	178.46	3	1	1	0	0	0	0
1921	서울특별시	강서구	방화동	4	0	0	0	1	0	0	0	0	0	0	0	0	0	0	0	0	0	0	0	0	0	0	0	0	0	650000000	2	0	1	0	6	0	1	0	0	11~20	162	233.46	3	1	1	0	0	0	0
1922	서울특별시	강서구	방화동	4	0	0	0	1	0	0	0	0	0	0	0	0	0	0	0	0	0	0	0	0	0	0	0	0	0	850000000	1	1	0	0	6	0	1	0	0	21~30	165	235.21	3	1	1	0	0	0	0
1924	서울특별시	강서구	방화동	4	0	0	0	1	0	0	0	0	0	0	0	0	0	0	0	0	0	0	0	0	0	0	0	0	0	1460000000	1	1	0	0	6	0	1	0	0	21~30	341	243.75	3	1	1	0	0	0	0
1925	서울특별시	강서구	방화동	4	0	0	0	1	0	0	0	0	0	0	0	0	0	0	0	0	0	0	0	0	0	0	0	0	0	1010000000	1	1	0	0	6	0	1	0	0	21~30	169	228.26	3	1	1	0	0	0	0
1926	서울특별시	강서구	방화동	4	0	0	0	1	0	0	0	0	0	0	0	0	0	0	0	0	0	0	0	0	0	0	0	0	0	615000000	1	1	0	0	8	0	0	1	0	1~10	152	59.5	3	1	1	0	0	0	0
1927	서울특별시	강서구	방화동	4	0	0	0	1	0	0	0	0	0	0	0	0	0	0	0	0	0	0	0	0	0	0	0	0	0	490000000	1	1	0	0	8	0	0	1	0	1~10	106	49	3	1	1	0	0	0	0
1928	서울특별시	강서구	방화동	4	0	0	0	1	0	0	0	0	0	0	0	0	0	0	0	0	0	0	0	0	0	0	0	0	0	450000000	1	1	0	0	8	0	0	1	0	1~10	106	46.28	3	1	1	0	0	0	0
1929	서울특별시	강서구	방화동	4	0	0	0	1	0	0	0	0	0	0	0	0	0	0	0	0	0	0	0	0	0	0	0	0	0	427000000	1	1	0	0	7	0	0	1	0	21~31	126	74.18	3	1	1	0	0	0	0
1930	서울특별시	강서구	방화동	4	0	0	0	1	0	0	0	0	0	0	0	0	0	0	0	0	0	0	0	0	0	0	0	0	0	389500000	1	1	0	0	4	0	1	0	0	11~20	136	56.2	3	1	1	0	0	0	0
1931	서울특별시	강서구	방화동	4	0	0	0	1	0	0	0	0	0	0	0	0	0	0	0	0	0	0	0	0	0	0	0	0	0	385000000	1	1	0	0	9	0	0	1	0	21~30	116	52.23	3	1	1	0	0	0	0
1932	서울특별시	강서구	방화동	4	0	0	0	1	0	0	0	0	0	0	0	0	0	0	0	0	0	0	0	0	0	0	0	0	0	448000000	2	0	1	0	9	0	0	1	0	21~30	116	61.06	3	1	1	0	0	0	0
1933	서울특별시	강서구	방화동	4	0	0	0	1	0	0	0	0	0	0	0	0	0	0	0	0	0	0	0	0	0	0	0	0	0	480000000	3	0	0	1	4	0	1	0	0	21~30	136	79.37	3	1	1	0	0	0	0
1934	서울특별시	강서구	방화동	4	0	0	0	1	0	0	0	0	0	0	0	0	0	0	0	0	0	0	0	0	0	0	0	0	0	470000000	1	1	0	0	2	1	0	0	0	11~20	149	82.44	3	1	1	0	0	0	0
1935	서울특별시	강서구	방화동	4	0	0	0	1	0	0	0	0	0	0	0	0	0	0	0	0	0	0	0	0	0	0	0	0	0	375000000	2	0	1	0	4	0	1	0	0	21~30	93	45.29	3	1	1	0	0	0	0
1936	서울특별시	강서구	방화동	4	0	0	0	1	0	0	0	0	0	0	0	0	0	0	0	0	0	0	0	0	0	0	0	0	0	730000000	2	0	1	0	11	0	0	0	1	1~10	165	147.77	3	1	1	0	0	0	0
1937	서울특별시	강서구	방화동	4	0	0	0	1	0	0	0	0	0	0	0	0	0	0	0	0	0	0	0	0	0	0	0	0	0	540000000	2	0	1	0	8	0	0	1	0	21~31	129	54.61	3	1	1	0	0	0	0
1938	서울특별시	강서구	방화동	4	0	0	0	1	0	0	0	0	0	0	0	0	0	0	0	0	0	0	0	0	0	0	0	0	0	833400000	3	0	0	1	8	0	0	1	0	22	190	55.54	3	1	1	0	0	0	0
1939	서울특별시	강서구	방화동	4	0	0	0	1	0	0	0	0	0	0	0	0	0	0	0	0	0	0	0	0	0	0	0	0	0	813000000	2	0	1	0	10	0	0	0	1	21~31	138	161.65	3	1	1	0	0	0	0
1940	서울특별시	강서구	방화동	4	0	0	0	1	0	0	0	0	0	0	0	0	0	0	0	0	0	0	0	0	0	0	0	0	0	652000000	1	1	0	0	6	0	1	0	0	21~30	159	158.21	3	1	1	0	0	0	0
1941	서울특별시	강서구	방화동	4	0	0	0	1	0	0	0	0	0	0	0	0	0	0	0	0	0	0	0	0	0	0	0	0	0	940000000	3	0	0	1	8	0	0	1	0	24	155	147.77	3	1	1	0	0	0	0
1942	서울특별시	강서구	방화동	4	0	0	0	1	0	0	0	0	0	0	0	0	0	0	0	0	0	0	0	0	0	0	0	0	0	952000000	3	0	0	1	11	0	0	0	1	7	225	61.16	3	1	1	0	0	0	0
1943	서울특별시	강서구	방화동	4	0	0	0	1	0	0	0	0	0	0	0	0	0	0	0	0	0	0	0	0	0	0	0	0	0	880000000	2	0	1	0	5	0	1	0	0	1~10	155	218.84	3	1	1	0	0	0	0
1944	서울특별시	강서구	방화동	4	0	0	0	1	0	0	0	0	0	0	0	0	0	0	0	0	0	0	0	0	0	0	0	0	0	700000000	1	1	0	0	3	1	0	0	0	21~31	182	245.88	3	1	1	0	0	0	0
1945	서울특별시	강서구	방화동	4	0	0	0	1	0	0	0	0	0	0	0	0	0	0	0	0	0	0	0	0	0	0	0	0	0	670000000	1	1	0	0	2	1	0	0	0	21~28	185	245.97	3	1	1	0	0	0	0
1946	서울특별시	강서구	방화동	4	0	0	0	1	0	0	0	0	0	0	0	0	0	0	0	0	0	0	0	0	0	0	0	0	0	945000000	2	0	1	0	8	0	0	1	0	11~20	231	172.11	3	1	1	0	0	0	0
1947	서울특별시	강서구	방화동	4	0	0	0	1	0	0	0	0	0	0	0	0	0	0	0	0	0	0	0	0	0	0	0	0	0	310000000	1	1	0	0	8	0	0	1	0	1~10	69	44.63	3	1	1	0	0	0	0
1948	서울특별시	강서구	방화동	4	0	0	0	1	0	0	0	0	0	0	0	0	0	0	0	0	0	0	0	0	0	0	0	0	0	550000000	1	1	0	0	6	0	1	0	0	1~10	121	65.78	4	1	1	0	0	0	0
1949	서울특별시	강서구	방화동	4	0	0	0	1	0	0	0	0	0	0	0	0	0	0	0	0	0	0	0	0	0	0	0	0	0	420000000	3	0	0	1	5	0	1	0	0	27	106	36.36	3	1	1	0	0	0	0
1950	서울특별시	강서구	방화동	4	0	0	0	1	0	0	0	0	0	0	0	0	0	0	0	0	0	0	0	0	0	0	0	0	0	550000000	3	0	0	1	1	1	0	0	0	1~10	85	97.4	3	1	1	0	0	0	0
1951	서울특별시	강서구	방화동	4	0	0	0	1	0	0	0	0	0	0	0	0	0	0	0	0	0	0	0	0	0	0	0	0	0	135000000	2	0	1	0	5	0	1	0	0	11~20	49	65.48	3	1	1	0	0	0	0
1952	서울특별시	강서구	방화동	4	0	0	0	1	0	0	0	0	0	0	0	0	0	0	0	0	0	0	0	0	0	0	0	0	0	390000000	3	0	0	1	4	0	1	0	0	28	99	42.58	3	1	1	0	0	0	0
1953	서울특별시	강서구	방화동	4	0	0	0	1	0	0	0	0	0	0	0	0	0	0	0	0	0	0	0	0	0	0	0	0	0	670000000	1	1	0	0	5	0	1	0	0	11~20	132	135.23	4	1	1	0	0	0	0
1954	서울특별시	강서구	방화동	4	0	0	0	1	0	0	0	0	0	0	0	0	0	0	0	0	0	0	0	0	0	0	0	0	0	635000000	1	1	0	0	8	0	0	1	0	1~10	129	111.53	4	1	1	0	0	0	0
1955	서울특별시	강서구	방화동	4	0	0	0	1	0	0	0	0	0	0	0	0	0	0	0	0	0	0	0	0	0	0	0	0	0	843000000	1	1	0	0	7	0	0	1	0	11~20	152	132.28	4	1	1	0	0	0	0
1956	서울특별시	강서구	방화동	4	0	0	0	1	0	0	0	0	0	0	0	0	0	0	0	0	0	0	0	0	0	0	0	0	0	785000000	2	0	1	0	6	0	1	0	0	21~30	122	100.88	4	1	1	0	0	0	0
1957	서울특별시	강서구	방화동	4	0	0	0	1	0	0	0	0	0	0	0	0	0	0	0	0	0	0	0	0	0	0	0	0	0	340000000	1	1	0	0	3	1	0	0	0	1~10	116	51.04	4	1	1	0	0	0	0
1958	서울특별시	강서구	방화동	4	0	0	0	1	0	0	0	0	0	0	0	0	0	0	0	0	0	0	0	0	0	0	0	0	0	575000000	1	1	0	0	7	0	0	1	0	1~10	116	99.07	4	1	1	0	0	0	0
1959	서울특별시	강서구	방화동	4	0	0	0	1	0	0	0	0	0	0	0	0	0	0	0	0	0	0	0	0	0	0	0	0	0	570000000	1	1	0	0	7	0	0	1	0	11~20	129	80.1	3	1	1	0	0	0	0
1960	서울특별시	강서구	방화동	4	0	0	0	1	0	0	0	0	0	0	0	0	0	0	0	0	0	0	0	0	0	0	0	0	0	695000000	1	1	0	0	12	0	0	0	1	11~20	179	97.52	3	1	1	0	0	0	0
1961	서울특별시	강서구	방화동	4	0	0	0	1	0	0	0	0	0	0	0	0	0	0	0	0	0	0	0	0	0	0	0	0	0	630000000	1	1	0	0	4	0	1	0	0	21~30	165	98.51	3	1	1	0	0	0	0
1962	서울특별시	강서구	방화동	4	0	0	0	1	0	0	0	0	0	0	0	0	0	0	0	0	0	0	0	0	0	0	0	0	0	740000000	2	0	1	0	4	0	1	0	0	21~30	192	102.48	3	1	1	0	0	0	0
1963	서울특별시	강서구	방화동	4	0	0	0	1	0	0	0	0	0	0	0	0	0	0	0	0	0	0	0	0	0	0	0	0	0	503000000	2	0	1	0	8	0	0	1	0	1~10	96	29.75	3	1	1	0	0	0	0
1964	서울특별시	강서구	방화동	4	0	0	0	1	0	0	0	0	0	0	0	0	0	0	0	0	0	0	0	0	0	0	0	0	0	525000000	1	1	0	0	5	0	1	0	0	21~31	116	166.41	3	1	1	0	0	0	0
1965	서울특별시	강서구	방화동	4	0	0	0	1	0	0	0	0	0	0	0	0	0	0	0	0	0	0	0	0	0	0	0	0	0	550000000	2	0	1	0	1	1	0	0	0	21~31	106	154.38	3	1	1	0	0	0	0
1966	서울특별시	강서구	방화동	4	0	0	0	1	0	0	0	0	0	0	0	0	0	0	0	0	0	0	0	0	0	0	0	0	0	529000000	1	1	0	0	4	0	1	0	0	1~10	146	29.75	3	1	1	0	0	0	0
1967	서울특별시	강서구	방화동	4	0	0	0	1	0	0	0	0	0	0	0	0	0	0	0	0	0	0	0	0	0	0	0	0	0	579900000	2	0	1	0	4	0	1	0	0	11~20	142	59.5	3	1	1	0	0	0	0
1968	서울특별시	강서구	방화동	4	0	0	0	1	0	0	0	0	0	0	0	0	0	0	0	0	0	0	0	0	0	0	0	0	0	416000000	1	1	0	0	6	0	1	0	0	11~20	106	39.67	3	1	1	0	0	0	0
1969	서울특별시	강서구	방화동	4	0	0	0	1	0	0	0	0	0	0	0	0	0	0	0	0	0	0	0	0	0	0	0	0	0	360000000	1	1	0	0	4	0	1	0	0	21~30	112	29.75	3	1	1	0	0	0	0
1970	서울특별시	강서구	방화동	4	0	0	0	1	0	0	0	0	0	0	0	0	0	0	0	0	0	0	0	0	0	0	0	0	0	840000000	1	1	0	0	7	0	0	1	0	1~10	152	199.17	5	1	1	0	0	0	0
1971	서울특별시	강서구	방화동	4	0	0	0	1	0	0	0	0	0	0	0	0	0	0	0	0	0	0	0	0	0	0	0	0	0	840000000	2	0	1	0	4	0	1	0	0	21~30	116	91.49	5	1	1	0	0	0	0
1972	서울특별시	강서구	방화동	4	0	0	0	1	0	0	0	0	0	0	0	0	0	0	0	0	0	0	0	0	0	0	0	0	0	425000000	2	0	1	0	4	0	1	0	0	11~20	73	36.36	7	1	1	0	0	0	0
1973	서울특별시	강서구	방화동	4	0	0	0	1	0	0	0	0	0	0	0	0	0	0	0	0	0	0	0	0	0	0	0	0	0	444000000	1	1	0	0	4	0	1	0	0	21~30	116	59.37	3	1	1	0	0	0	0
1974	서울특별시	강서구	방화동	4	0	0	0	1	0	0	0	0	0	0	0	0	0	0	0	0	0	0	0	0	0	0	0	0	0	1070000000	3	0	0	1	11	0	0	0	1	22	215	127.67	3	1	1	0	0	0	0
1975	서울특별시	강서구	방화동	4	0	0	0	1	0	0	0	0	0	0	0	0	0	0	0	0	0	0	0	0	0	0	0	0	0	659000000	3	0	0	1	7	0	0	1	0	24	122	153.78	3	1	1	0	0	0	0
1976	서울특별시	강서구	방화동	4	0	0	0	1	0	0	0	0	0	0	0	0	0	0	0	0	0	0	0	0	0	0	0	0	0	735000000	2	0	1	0	8	0	0	1	0	11~20	152	131.41	3	1	1	0	0	0	0
1977	서울특별시	강서구	방화동	4	0	0	0	1	0	0	0	0	0	0	0	0	0	0	0	0	0	0	0	0	0	0	0	0	0	990000000	3	0	0	1	11	0	0	0	1	17	149	169.73	3	1	1	0	0	0	0
1978	서울특별시	강서구	방화동	4	0	0	0	1	0	0	0	0	0	0	0	0	0	0	0	0	0	0	0	0	0	0	0	0	0	700000000	3	0	0	1	3	1	0	0	0	21~31	136	147.51	3	1	1	0	0	0	0
1979	서울특별시	강서구	방화동	4	0	0	0	1	0	0	0	0	0	0	0	0	0	0	0	0	0	0	0	0	0	0	0	0	0	676000000	2	0	1	0	1	1	0	0	0	21~31	86	103.37	7	1	1	0	0	0	0
1980	서울특별시	강서구	방화동	4	0	0	0	1	0	0	0	0	0	0	0	0	0	0	0	0	0	0	0	0	0	0	0	0	0	740000000	2	0	1	0	2	1	0	0	0	11~20	174	99.5	3	1	1	0	0	0	0
1981	서울특별시	강서구	방화동	4	0	0	0	1	0	0	0	0	0	0	0	0	0	0	0	0	0	0	0	0	0	0	0	0	0	770000000	2	0	1	0	5	0	1	0	0	11~20	198	145.09	3	1	1	0	0	0	0
1982	서울특별시	강서구	방화동	4	0	0	0	1	0	0	0	0	0	0	0	0	0	0	0	0	0	0	0	0	0	0	0	0	0	900000000	2	0	1	0	9	0	0	1	0	1~10	155	228.6	3	1	1	0	0	0	0
1983	서울특별시	강서구	방화동	4	0	0	0	1	0	0	0	0	0	0	0	0	0	0	0	0	0	0	0	0	0	0	0	0	0	680000000	2	0	1	0	3	1	0	0	0	21~31	129	192.06	3	1	1	0	0	0	0
1984	서울특별시	강서구	방화동	4	0	0	0	1	0	0	0	0	0	0	0	0	0	0	0	0	0	0	0	0	0	0	0	0	0	440000000	1	1	0	0	6	0	1	0	0	11~20	162	70.94	3	1	1	0	0	0	0
1987	서울특별시	강서구	화곡동	4	0	0	0	1	0	0	0	0	0	0	0	0	0	0	0	0	0	0	0	0	0	0	0	0	0	500000000	1	1	0	0	4	0	1	0	0	1~10	120.1	124.7	3	1	1	0	0	0	0
1988	서울특별시	강서구	화곡동	4	0	0	0	1	0	0	0	0	0	0	0	0	0	0	0	0	0	0	0	0	0	0	0	0	0	680000000	1	1	0	0	2	1	0	0	0	11~20	120.2	179.46	3	1	1	0	0	0	0
1989	서울특별시	강서구	화곡동	4	0	0	0	1	0	0	0	0	0	0	0	0	0	0	0	0	0	0	0	0	0	0	0	0	0	690000000	2	0	1	0	10	0	0	0	1	11~20	169.5	230.65	3	1	1	0	0	0	0
1990	서울특별시	강서구	화곡동	4	0	0	0	1	0	0	0	0	0	0	0	0	0	0	0	0	0	0	0	0	0	0	0	0	0	635000000	3	0	0	1	11	0	0	0	1	29	133.6	136.56	3	1	1	0	0	0	0
1991	서울특별시	강서구	화곡동	4	0	0	0	1	0	0	0	0	0	0	0	0	0	0	0	0	0	0	0	0	0	0	0	0	0	670000000	2	0	1	0	4	0	1	0	0	1~10	179	90.48	3	4	0	0	0	1	0
1992	서울특별시	강서구	화곡동	4	0	0	0	1	0	0	0	0	0	0	0	0	0	0	0	0	0	0	0	0	0	0	0	0	0	860000000	3	0	0	1	7	0	0	1	0	9	142	82.31	3	4	0	0	0	1	0
1993	서울특별시	강서구	화곡동	4	0	0	0	1	0	0	0	0	0	0	0	0	0	0	0	0	0	0	0	0	0	0	0	0	0	330000000	3	0	0	1	6	0	1	0	0	7	169	75.5	3	4	0	0	0	1	0
1994	서울특별시	강서구	화곡동	4	0	0	0	1	0	0	0	0	0	0	0	0	0	0	0	0	0	0	0	0	0	0	0	0	0	731600000	1	1	0	0	10	0	0	0	1	21~31	159	83.94	3	4	0	0	0	1	0
1995	서울특별시	강서구	화곡동	4	0	0	0	1	0	0	0	0	0	0	0	0	0	0	0	0	0	0	0	0	0	0	0	0	0	791000000	1	1	0	0	10	0	0	0	1	21~31	188	83.94	3	4	0	0	0	1	0
1996	서울특별시	강서구	화곡동	4	0	0	0	1	0	0	0	0	0	0	0	0	0	0	0	0	0	0	0	0	0	0	0	0	0	675000000	3	0	0	1	10	0	0	0	1	1	154	81.98	3	4	0	0	0	1	0
1997	서울특별시	강서구	화곡동	4	0	0	0	1	0	0	0	0	0	0	0	0	0	0	0	0	0	0	0	0	0	0	0	0	0	686000000	3	0	0	1	9	0	0	1	0	24	162	81.98	3	4	0	0	0	1	0
1998	서울특별시	강서구	화곡동	4	0	0	0	1	0	0	0	0	0	0	0	0	0	0	0	0	0	0	0	0	0	0	0	0	0	669000000	3	0	0	1	9	0	0	1	0	24	158	81.98	3	4	0	0	0	1	0
1999	서울특별시	강서구	화곡동	4	0	0	0	1	0	0	0	0	0	0	0	0	0	0	0	0	0	0	0	0	0	0	0	0	0	800000000	2	0	1	0	5	0	1	0	0	11~20	167.1	96.53	3	1	1	0	0	0	0
2000	서울특별시	강서구	화곡동	4	0	0	0	1	0	0	0	0	0	0	0	0	0	0	0	0	0	0	0	0	0	0	0	0	0	851200000	3	0	0	1	9	0	0	1	0	11	184.6	164.94	3	1	1	0	0	0	0
2001	서울특별시	강서구	화곡동	4	0	0	0	1	0	0	0	0	0	0	0	0	0	0	0	0	0	0	0	0	0	0	0	0	0	1040000000	3	0	0	1	12	0	0	0	1	16	171.1	191.43	3	1	1	0	0	0	0
2002	서울특별시	강서구	화곡동	4	0	0	0	1	0	0	0	0	0	0	0	0	0	0	0	0	0	0	0	0	0	0	0	0	0	655000000	1	1	0	0	7	0	0	1	0	11~20	132.4	197.55	3	1	1	0	0	0	0
2003	서울특별시	강서구	화곡동	4	0	0	0	1	0	0	0	0	0	0	0	0	0	0	0	0	0	0	0	0	0	0	0	0	0	1000000000	3	0	0	1	10	0	0	0	1	2	143.6	171.72	3	1	1	0	0	0	0
2004	서울특별시	강서구	화곡동	4	0	0	0	1	0	0	0	0	0	0	0	0	0	0	0	0	0	0	0	0	0	0	0	0	0	873400000	3	0	0	1	10	0	0	0	1	4	173.6	145.69	3	4	0	0	0	1	0
2005	서울특별시	강서구	화곡동	4	0	0	0	1	0	0	0	0	0	0	0	0	0	0	0	0	0	0	0	0	0	0	0	0	0	943500000	1	1	0	0	4	0	1	0	0	1~10	183.5	248.52	3	1	1	0	0	0	0
2006	서울특별시	강서구	화곡동	4	0	0	0	1	0	0	0	0	0	0	0	0	0	0	0	0	0	0	0	0	0	0	0	0	0	890000000	1	1	0	0	3	1	0	0	0	21~31	161.2	86.38	3	1	1	0	0	0	0
2007	서울특별시	강서구	화곡동	4	0	0	0	1	0	0	0	0	0	0	0	0	0	0	0	0	0	0	0	0	0	0	0	0	0	820000000	3	0	0	1	10	0	0	0	1	8	161.2	86.38	3	1	1	0	0	0	0
2008	서울특별시	강서구	화곡동	4	0	0	0	1	0	0	0	0	0	0	0	0	0	0	0	0	0	0	0	0	0	0	0	0	0	870000000	3	0	0	1	11	0	0	0	1	22	146.1	83.83	3	1	1	0	0	0	0
2009	서울특별시	강서구	화곡동	4	0	0	0	1	0	0	0	0	0	0	0	0	0	0	0	0	0	0	0	0	0	0	0	0	0	890000000	1	1	0	0	6	0	1	0	0	1~10	199.9	268.39	3	1	1	0	0	0	0
2010	서울특별시	강서구	화곡동	4	0	0	0	1	0	0	0	0	0	0	0	0	0	0	0	0	0	0	0	0	0	0	0	0	0	885600000	1	1	0	0	9	0	0	1	0	21~30	143.1	110.25	3	1	1	0	0	0	0
2011	서울특별시	강서구	화곡동	4	0	0	0	1	0	0	0	0	0	0	0	0	0	0	0	0	0	0	0	0	0	0	0	0	0	1010000000	1	1	0	0	9	0	0	1	0	21~30	164.4	238.28	3	1	1	0	0	0	0
2012	서울특별시	강서구	화곡동	4	0	0	0	1	0	0	0	0	0	0	0	0	0	0	0	0	0	0	0	0	0	0	0	0	0	900000000	1	1	0	0	9	0	0	1	0	1~10	182.3	249.12	3	1	1	0	0	0	0
2013	서울특별시	강서구	화곡동	4	0	0	0	1	0	0	0	0	0	0	0	0	0	0	0	0	0	0	0	0	0	0	0	0	0	1000000000	1	1	0	0	9	0	0	1	0	1~10	170.8	121.65	3	1	1	0	0	0	0
2014	서울특별시	강서구	화곡동	4	0	0	0	1	0	0	0	0	0	0	0	0	0	0	0	0	0	0	0	0	0	0	0	0	0	1040000000	1	1	0	0	6	0	1	0	0	21~30	164.1	245.7	3	1	1	0	0	0	0
2015	서울특별시	강서구	화곡동	4	0	0	0	1	0	0	0	0	0	0	0	0	0	0	0	0	0	0	0	0	0	0	0	0	0	682500000	1	1	0	0	11	0	0	0	1	1~10	158	172.27	3	1	1	0	0	0	0
2016	서울특별시	강서구	화곡동	4	0	0	0	1	0	0	0	0	0	0	0	0	0	0	0	0	0	0	0	0	0	0	0	0	0	890000000	2	0	1	0	6	0	1	0	0	11~20	172.2	246.6	3	1	1	0	0	0	0
2017	서울특별시	강서구	화곡동	4	0	0	0	1	0	0	0	0	0	0	0	0	0	0	0	0	0	0	0	0	0	0	0	0	0	1000000000	1	1	0	0	11	0	0	0	1	11~20	162.5	243.54	3	1	1	0	0	0	0
2018	서울특별시	강서구	화곡동	4	0	0	0	1	0	0	0	0	0	0	0	0	0	0	0	0	0	0	0	0	0	0	0	0	0	860000000	1	1	0	0	11	0	0	0	1	11~20	163	240.36	3	1	1	0	0	0	0
2019	서울특별시	강서구	화곡동	4	0	0	0	1	0	0	0	0	0	0	0	0	0	0	0	0	0	0	0	0	0	0	0	0	0	1110000000	1	1	0	0	9	0	0	1	0	11~20	165.2	237.53	3	1	1	0	0	0	0
2020	서울특별시	강서구	화곡동	4	0	0	0	1	0	0	0	0	0	0	0	0	0	0	0	0	0	0	0	0	0	0	0	0	0	420000000	2	0	1	0	3	1	0	0	0	11~20	118.5	83.7	3	1	1	0	0	0	0
2021	서울특별시	강서구	화곡동	4	0	0	0	1	0	0	0	0	0	0	0	0	0	0	0	0	0	0	0	0	0	0	0	0	0	670000000	2	0	1	0	1	1	0	0	0	11~20	144.7	216.3	3	1	1	0	0	0	0
2022	서울특별시	강서구	화곡동	4	0	0	0	1	0	0	0	0	0	0	0	0	0	0	0	0	0	0	0	0	0	0	0	0	0	490000000	1	1	0	0	4	0	1	0	0	1~10	129.7	79.67	3	1	1	0	0	0	0
2023	서울특별시	강서구	화곡동	4	0	0	0	1	0	0	0	0	0	0	0	0	0	0	0	0	0	0	0	0	0	0	0	0	0	533000000	1	1	0	0	12	0	0	0	1	1~10	118.8	152.07	3	1	1	0	0	0	0
2024	서울특별시	강서구	화곡동	4	0	0	0	1	0	0	0	0	0	0	0	0	0	0	0	0	0	0	0	0	0	0	0	0	0	630000000	2	0	1	0	9	0	0	1	0	1~10	120.3	164.73	3	1	1	0	0	0	0
2025	서울특별시	강서구	화곡동	4	0	0	0	1	0	0	0	0	0	0	0	0	0	0	0	0	0	0	0	0	0	0	0	0	0	532000000	1	1	0	0	7	0	0	1	0	11~20	91.5	139.15	3	1	1	0	0	0	0
2026	서울특별시	강서구	화곡동	4	0	0	0	1	0	0	0	0	0	0	0	0	0	0	0	0	0	0	0	0	0	0	0	0	0	1010000000	2	0	1	0	1	1	0	0	0	21~31	148	218.76	3	1	1	0	0	0	0
2027	서울특별시	강서구	화곡동	4	0	0	0	1	0	0	0	0	0	0	0	0	0	0	0	0	0	0	0	0	0	0	0	0	0	1200000000	2	0	1	0	7	0	0	1	0	11~20	198	297.84	3	1	1	0	0	0	0
2028	서울특별시	강서구	화곡동	4	0	0	0	1	0	0	0	0	0	0	0	0	0	0	0	0	0	0	0	0	0	0	0	0	0	1350000000	3	0	0	1	11	0	0	0	1	1	225	280.37	3	1	1	0	0	0	0
2029	서울특별시	강서구	화곡동	4	0	0	0	1	0	0	0	0	0	0	0	0	0	0	0	0	0	0	0	0	0	0	0	0	0	1050000000	3	0	0	1	9	0	0	1	0	4	175	291.25	4	4	0	0	0	1	0
2030	서울특별시	강서구	화곡동	4	0	0	0	1	0	0	0	0	0	0	0	0	0	0	0	0	0	0	0	0	0	0	0	0	0	845000000	1	1	0	0	9	0	0	1	0	11~20	162.2	241.65	3	4	0	0	0	1	0
2031	서울특별시	강서구	화곡동	4	0	0	0	1	0	0	0	0	0	0	0	0	0	0	0	0	0	0	0	0	0	0	0	0	0	721700000	3	0	0	1	9	0	0	1	0	20	136.9	199.94	3	4	0	0	0	1	0
2032	서울특별시	강서구	화곡동	4	0	0	0	1	0	0	0	0	0	0	0	0	0	0	0	0	0	0	0	0	0	0	0	0	0	730000000	1	1	0	0	1	1	0	0	0	21~31	169.1	223.26	3	1	1	0	0	0	0
2033	서울특별시	강서구	화곡동	4	0	0	0	1	0	0	0	0	0	0	0	0	0	0	0	0	0	0	0	0	0	0	0	0	0	1000000000	1	1	0	0	9	0	0	1	0	1~10	128.7	190.89	4	1	1	0	0	0	0
2034	서울특별시	강서구	화곡동	4	0	0	0	1	0	0	0	0	0	0	0	0	0	0	0	0	0	0	0	0	0	0	0	0	0	745000000	3	0	0	1	2	1	0	0	0	11~20	164.4	245.97	4	1	1	0	0	0	0
2035	서울특별시	강서구	화곡동	4	0	0	0	1	0	0	0	0	0	0	0	0	0	0	0	0	0	0	0	0	0	0	0	0	0	1290000000	3	0	0	1	4	0	1	0	0	19	184.7	241.31	3	1	1	0	0	0	0
2036	서울특별시	강서구	화곡동	4	0	0	0	1	0	0	0	0	0	0	0	0	0	0	0	0	0	0	0	0	0	0	0	0	0	1010000000	2	0	1	0	8	0	0	1	0	21~31	227.9	329.85	3	1	1	0	0	0	0
2037	서울특별시	강서구	화곡동	4	0	0	0	1	0	0	0	0	0	0	0	0	0	0	0	0	0	0	0	0	0	0	0	0	0	700000000	2	0	1	0	9	0	0	1	0	1~10	106.3	63.97	3	1	1	0	0	0	0
2038	서울특별시	강서구	화곡동	4	0	0	0	1	0	0	0	0	0	0	0	0	0	0	0	0	0	0	0	0	0	0	0	0	0	718000000	2	0	1	0	9	0	0	1	0	1~10	118.7	177.12	3	1	1	0	0	0	0
2039	서울특별시	강서구	화곡동	4	0	0	0	1	0	0	0	0	0	0	0	0	0	0	0	0	0	0	0	0	0	0	0	0	0	440000000	2	0	1	0	9	0	0	1	0	11~20	120.7	179.01	3	1	1	0	0	0	0
2040	서울특별시	강서구	화곡동	4	0	0	0	1	0	0	0	0	0	0	0	0	0	0	0	0	0	0	0	0	0	0	0	0	0	970000000	3	0	0	1	12	0	0	0	1	27	196.1	247.32	3	1	1	0	0	0	0
2042	서울특별시	강서구	화곡동	4	0	0	0	1	0	0	0	0	0	0	0	0	0	0	0	0	0	0	0	0	0	0	0	0	0	815000000	1	1	0	0	4	0	1	0	0	21~30	165	248.27	3	4	0	0	0	1	0
2043	서울특별시	강서구	화곡동	4	0	0	0	1	0	0	0	0	0	0	0	0	0	0	0	0	0	0	0	0	0	0	0	0	0	529000000	1	1	0	0	9	0	0	1	0	11~20	152	214.1	3	1	1	0	0	0	0
2044	서울특별시	강서구	화곡동	4	0	0	0	1	0	0	0	0	0	0	0	0	0	0	0	0	0	0	0	0	0	0	0	0	0	570000000	2	0	1	0	12	0	0	0	1	1~10	152	214.1	3	1	1	0	0	0	0
2045	서울특별시	강서구	화곡동	4	0	0	0	1	0	0	0	0	0	0	0	0	0	0	0	0	0	0	0	0	0	0	0	0	0	1560000000	1	1	0	0	5	0	1	0	0	21~31	519	360.11	1	4	0	0	0	1	0
2046	서울특별시	강서구	화곡동	4	0	0	0	1	0	0	0	0	0	0	0	0	0	0	0	0	0	0	0	0	0	0	0	0	0	860000000	2	0	1	0	12	0	0	0	1	21~31	170	249.21	1	1	1	0	0	0	0
2047	서울특별시	강서구	화곡동	4	0	0	0	1	0	0	0	0	0	0	0	0	0	0	0	0	0	0	0	0	0	0	0	0	0	560000000	3	0	0	1	2	1	0	0	0	11~20	119.9	194.41	1	4	0	0	0	1	0
2048	서울특별시	강서구	화곡동	4	0	0	0	1	0	0	0	0	0	0	0	0	0	0	0	0	0	0	0	0	0	0	0	0	0	635000000	1	1	0	0	4	0	1	0	0	21~30	163.6	242.22	1	4	0	0	0	1	0
2049	서울특별시	강서구	화곡동	4	0	0	0	1	0	0	0	0	0	0	0	0	0	0	0	0	0	0	0	0	0	0	0	0	0	900000000	2	0	1	0	1	1	0	0	0	1~10	176.8	75.04	3	4	0	0	0	1	0
2050	서울특별시	강서구	화곡동	4	0	0	0	1	0	0	0	0	0	0	0	0	0	0	0	0	0	0	0	0	0	0	0	0	0	599000000	1	1	0	0	11	0	0	0	1	1~10	153.7	228.75	3	4	0	0	0	1	0
2051	서울특별시	강서구	화곡동	4	0	0	0	1	0	0	0	0	0	0	0	0	0	0	0	0	0	0	0	0	0	0	0	0	0	550000000	1	1	0	0	12	0	0	0	1	1~10	110	164.19	3	4	0	0	0	1	0
2052	서울특별시	강서구	화곡동	4	0	0	0	1	0	0	0	0	0	0	0	0	0	0	0	0	0	0	0	0	0	0	0	0	0	1050000000	1	1	0	0	2	1	0	0	0	11~20	248.5	280.8	3	4	0	0	0	1	0
2053	서울특별시	강서구	화곡동	4	0	0	0	1	0	0	0	0	0	0	0	0	0	0	0	0	0	0	0	0	0	0	0	0	0	805000000	3	0	0	1	6	0	1	0	0	3	157.4	224.07	3	1	1	0	0	0	0
2054	서울특별시	강서구	화곡동	4	0	0	0	1	0	0	0	0	0	0	0	0	0	0	0	0	0	0	0	0	0	0	0	0	0	595000000	3	0	0	1	6	0	1	0	0	3	127.6	188.85	3	1	1	0	0	0	0
2055	서울특별시	강서구	화곡동	4	0	0	0	1	0	0	0	0	0	0	0	0	0	0	0	0	0	0	0	0	0	0	0	0	0	562600000	3	0	0	1	6	0	1	0	0	11	155.4	77.35	3	4	0	0	0	1	0
2056	서울특별시	강서구	화곡동	4	0	0	0	1	0	0	0	0	0	0	0	0	0	0	0	0	0	0	0	0	0	0	0	0	0	1280000000	1	1	0	0	2	1	0	0	0	21~28	169	248.28	6	1	1	0	0	0	0
2057	서울특별시	강서구	화곡동	4	0	0	0	1	0	0	0	0	0	0	0	0	0	0	0	0	0	0	0	0	0	0	0	0	0	1230000000	1	1	0	0	2	1	0	0	0	21~28	162	261.15	6	1	1	0	0	0	0
2058	서울특별시	강서구	화곡동	4	0	0	0	1	0	0	0	0	0	0	0	0	0	0	0	0	0	0	0	0	0	0	0	0	0	320000000	1	1	0	0	8	0	0	1	0	21~31	122	76	3	4	0	0	0	1	0
2059	서울특별시	강서구	화곡동	4	0	0	0	1	0	0	0	0	0	0	0	0	0	0	0	0	0	0	0	0	0	0	0	0	0	360000000	2	0	1	0	6	0	1	0	0	21~30	119	55.17	1	4	0	0	0	1	0
2060	서울특별시	강서구	화곡동	4	0	0	0	1	0	0	0	0	0	0	0	0	0	0	0	0	0	0	0	0	0	0	0	0	0	836000000	2	0	1	0	10	0	0	0	1	11~20	146	65.45	3	1	1	0	0	0	0
2061	서울특별시	강서구	화곡동	4	0	0	0	1	0	0	0	0	0	0	0	0	0	0	0	0	0	0	0	0	0	0	0	0	0	1400000000	3	0	0	1	10	0	0	0	1	1	253.8	287.83	3	1	1	0	0	0	0
2062	서울특별시	강서구	화곡동	4	0	0	0	1	0	0	0	0	0	0	0	0	0	0	0	0	0	0	0	0	0	0	0	0	0	1040000000	1	1	0	0	9	0	0	1	0	21~30	173.8	270.25	3	1	1	0	0	0	0
2064	서울특별시	강서구	화곡동	4	0	0	0	1	0	0	0	0	0	0	0	0	0	0	0	0	0	0	0	0	0	0	0	0	0	1090000000	3	0	0	1	10	0	0	0	1	18	176.1	246.42	3	1	1	0	0	0	0
2065	서울특별시	강서구	화곡동	4	0	0	0	1	0	0	0	0	0	0	0	0	0	0	0	0	0	0	0	0	0	0	0	0	0	1130000000	1	1	0	0	6	0	1	0	0	11~20	222.8	195.84	3	1	1	0	0	0	0
2066	서울특별시	강서구	화곡동	4	0	0	0	1	0	0	0	0	0	0	0	0	0	0	0	0	0	0	0	0	0	0	0	0	0	900000000	1	1	0	0	6	0	1	0	0	1~10	162.1	231.66	3	1	1	0	0	0	0
2067	서울특별시	강서구	화곡동	4	0	0	0	1	0	0	0	0	0	0	0	0	0	0	0	0	0	0	0	0	0	0	0	0	0	1030000000	2	0	1	0	9	0	0	1	0	11~20	158.7	87.15	3	1	1	0	0	0	0
2068	서울특별시	강서구	화곡동	4	0	0	0	1	0	0	0	0	0	0	0	0	0	0	0	0	0	0	0	0	0	0	0	0	0	970000000	3	0	0	1	2	1	0	0	0	21~28	161.9	86.45	3	1	1	0	0	0	0
2069	서울특별시	강서구	화곡동	4	0	0	0	1	0	0	0	0	0	0	0	0	0	0	0	0	0	0	0	0	0	0	0	0	0	940000000	2	0	1	0	3	1	0	0	0	1~10	158.3	100.36	3	1	1	0	0	0	0
2070	서울특별시	강서구	화곡동	4	0	0	0	1	0	0	0	0	0	0	0	0	0	0	0	0	0	0	0	0	0	0	0	0	0	733400000	1	1	0	0	6	0	1	0	0	1~10	136.4	230.58	3	1	1	0	0	0	0
2072	서울특별시	강서구	화곡동	4	0	0	0	1	0	0	0	0	0	0	0	0	0	0	0	0	0	0	0	0	0	0	0	0	0	739000000	2	0	1	0	5	0	1	0	0	1~10	143.7	210.24	3	1	1	0	0	0	0
2073	서울특별시	강서구	화곡동	4	0	0	0	1	0	0	0	0	0	0	0	0	0	0	0	0	0	0	0	0	0	0	0	0	0	1530000000	1	1	0	0	4	0	1	0	0	1~10	294.5	256.19	3	4	0	0	0	1	0
2074	서울특별시	강서구	화곡동	4	0	0	0	1	0	0	0	0	0	0	0	0	0	0	0	0	0	0	0	0	0	0	0	0	0	898800000	3	0	0	1	11	0	0	0	1	7	154.4	170.25	3	1	1	0	0	0	0
2075	서울특별시	강서구	화곡동	4	0	0	0	1	0	0	0	0	0	0	0	0	0	0	0	0	0	0	0	0	0	0	0	0	0	890000000	1	1	0	0	4	0	1	0	0	21~30	165.6	186.61	3	1	1	0	0	0	0
2076	서울특별시	강서구	화곡동	4	0	0	0	1	0	0	0	0	0	0	0	0	0	0	0	0	0	0	0	0	0	0	0	0	0	950000000	2	0	1	0	11	0	0	0	1	11~20	165.6	186.61	3	1	1	0	0	0	0
2077	서울특별시	강서구	화곡동	4	0	0	0	1	0	0	0	0	0	0	0	0	0	0	0	0	0	0	0	0	0	0	0	0	0	775000000	3	0	0	1	8	0	0	1	0	1	145.8	214.92	3	4	0	0	0	1	0
2078	서울특별시	강서구	화곡동	4	0	0	0	1	0	0	0	0	0	0	0	0	0	0	0	0	0	0	0	0	0	0	0	0	0	824000000	2	0	1	0	1	1	0	0	0	21~31	143.4	76.69	3	4	0	0	0	1	0
2079	서울특별시	강서구	화곡동	4	0	0	0	1	0	0	0	0	0	0	0	0	0	0	0	0	0	0	0	0	0	0	0	0	0	1100000000	3	0	0	1	10	0	0	0	1	22	182.1	263.92	3	4	0	0	0	1	0
2080	서울특별시	강서구	화곡동	4	0	0	0	1	0	0	0	0	0	0	0	0	0	0	0	0	0	0	0	0	0	0	0	0	0	548000000	1	1	0	0	12	0	0	0	1	1~10	150.1	95.43	3	4	0	0	0	1	0
2081	서울특별시	강서구	화곡동	4	0	0	0	1	0	0	0	0	0	0	0	0	0	0	0	0	0	0	0	0	0	0	0	0	0	864200000	1	1	0	0	3	1	0	0	0	1~10	183.1	249.99	3	4	0	0	0	1	0
2082	서울특별시	강서구	화곡동	4	0	0	0	1	0	0	0	0	0	0	0	0	0	0	0	0	0	0	0	0	0	0	0	0	0	554800000	1	1	0	0	12	0	0	0	1	1~10	133.1	66.12	3	1	1	0	0	0	0
2083	서울특별시	강서구	화곡동	4	0	0	0	1	0	0	0	0	0	0	0	0	0	0	0	0	0	0	0	0	0	0	0	0	0	760000000	3	0	0	1	2	1	0	0	0	21~28	132.8	200.36	3	1	1	0	0	0	0
2084	서울특별시	강서구	화곡동	4	0	0	0	1	0	0	0	0	0	0	0	0	0	0	0	0	0	0	0	0	0	0	0	0	0	760000000	3	0	0	1	2	1	0	0	0	21~28	131.2	198.23	3	1	1	0	0	0	0
2085	서울특별시	강서구	화곡동	4	0	0	0	1	0	0	0	0	0	0	0	0	0	0	0	0	0	0	0	0	0	0	0	0	0	560000000	1	1	0	0	6	0	1	0	0	21~30	131.8	206.03	3	1	1	0	0	0	0
2086	서울특별시	강서구	화곡동	4	0	0	0	1	0	0	0	0	0	0	0	0	0	0	0	0	0	0	0	0	0	0	0	0	0	476000000	2	0	1	0	8	0	0	1	0	1~10	131.2	195.45	3	1	1	0	0	0	0
2087	서울특별시	강서구	화곡동	4	0	0	0	1	0	0	0	0	0	0	0	0	0	0	0	0	0	0	0	0	0	0	0	0	0	504000000	2	0	1	0	6	0	1	0	0	11~20	143.7	211.92	3	1	1	0	0	0	0
2088	서울특별시	강서구	화곡동	4	0	0	0	1	0	0	0	0	0	0	0	0	0	0	0	0	0	0	0	0	0	0	0	0	0	797000000	2	0	1	0	7	0	0	1	0	21~31	131.8	195.06	3	1	1	0	0	0	0
2089	서울특별시	강서구	화곡동	4	0	0	0	1	0	0	0	0	0	0	0	0	0	0	0	0	0	0	0	0	0	0	0	0	0	876300000	2	0	1	0	6	0	1	0	0	21~30	157.3	235.44	3	1	1	0	0	0	0
2090	서울특별시	강서구	화곡동	4	0	0	0	1	0	0	0	0	0	0	0	0	0	0	0	0	0	0	0	0	0	0	0	0	0	862000000	2	0	1	0	6	0	1	0	0	11~20	156.7	230.37	3	1	1	0	0	0	0
2091	서울특별시	강서구	화곡동	4	0	0	0	1	0	0	0	0	0	0	0	0	0	0	0	0	0	0	0	0	0	0	0	0	0	1010000000	3	0	0	1	2	1	0	0	0	21~28	144.4	210.88	3	1	1	0	0	0	0
2092	서울특별시	강서구	화곡동	4	0	0	0	1	0	0	0	0	0	0	0	0	0	0	0	0	0	0	0	0	0	0	0	0	0	890000000	2	0	1	0	11	0	0	0	1	21~30	144.7	211.32	3	1	1	0	0	0	0
2093	서울특별시	강서구	화곡동	4	0	0	0	1	0	0	0	0	0	0	0	0	0	0	0	0	0	0	0	0	0	0	0	0	0	900000000	3	0	0	1	12	0	0	0	1	5	158.7	252.54	3	1	1	0	0	0	0
2094	서울특별시	강서구	화곡동	4	0	0	0	1	0	0	0	0	0	0	0	0	0	0	0	0	0	0	0	0	0	0	0	0	0	850000000	1	1	0	0	12	0	0	0	1	11~20	181.4	222.64	3	1	1	0	0	0	0
2095	서울특별시	강서구	화곡동	4	0	0	0	1	0	0	0	0	0	0	0	0	0	0	0	0	0	0	0	0	0	0	0	0	0	912500000	3	0	0	1	1	1	0	0	0	21~31	156.3	230.67	3	1	1	0	0	0	0
2096	서울특별시	강서구	화곡동	4	0	0	0	1	0	0	0	0	0	0	0	0	0	0	0	0	0	0	0	0	0	0	0	0	0	850000000	1	1	0	0	10	0	0	0	1	11~20	155.7	230.94	3	1	1	0	0	0	0
2097	서울특별시	강서구	화곡동	4	0	0	0	1	0	0	0	0	0	0	0	0	0	0	0	0	0	0	0	0	0	0	0	0	0	1080000000	3	0	0	1	12	0	0	0	1	5	198.3	85.01	3	1	1	0	0	0	0
2098	서울특별시	강서구	화곡동	4	0	0	0	1	0	0	0	0	0	0	0	0	0	0	0	0	0	0	0	0	0	0	0	0	0	600000000	2	0	1	0	2	1	0	0	0	1~10	136.4	206.82	3	1	1	0	0	0	0
2099	서울특별시	강서구	화곡동	4	0	0	0	1	0	0	0	0	0	0	0	0	0	0	0	0	0	0	0	0	0	0	0	0	0	570000000	1	1	0	0	10	0	0	0	1	11~20	155.7	88.17	3	1	1	0	0	0	0
2100	서울특별시	강서구	화곡동	4	0	0	0	1	0	0	0	0	0	0	0	0	0	0	0	0	0	0	0	0	0	0	0	0	0	925100000	3	0	0	1	2	1	0	0	0	1~10	156	169.9	3	1	1	0	0	0	0
2101	서울특별시	강서구	화곡동	4	0	0	0	1	0	0	0	0	0	0	0	0	0	0	0	0	0	0	0	0	0	0	0	0	0	785000000	3	0	0	1	5	0	1	0	0	15	160.3	160.81	3	1	1	0	0	0	0
2102	서울특별시	강서구	화곡동	4	0	0	0	1	0	0	0	0	0	0	0	0	0	0	0	0	0	0	0	0	0	0	0	0	0	829800000	1	1	0	0	12	0	0	0	1	1~10	152.4	226.71	3	1	1	0	0	0	0
2103	서울특별시	강서구	화곡동	4	0	0	0	1	0	0	0	0	0	0	0	0	0	0	0	0	0	0	0	0	0	0	0	0	0	645000000	1	1	0	0	12	0	0	0	1	1~10	142.4	68.53	3	1	1	0	0	0	0
2104	서울특별시	강서구	화곡동	4	0	0	0	1	0	0	0	0	0	0	0	0	0	0	0	0	0	0	0	0	0	0	0	0	0	768100000	3	0	0	1	2	1	0	0	0	1~10	146.8	72.47	3	1	1	0	0	0	0
2105	서울특별시	강서구	화곡동	4	0	0	0	1	0	0	0	0	0	0	0	0	0	0	0	0	0	0	0	0	0	0	0	0	0	500000000	2	0	1	0	9	0	0	1	0	1~10	141.4	209.25	3	1	1	0	0	0	0
2106	서울특별시	강서구	화곡동	4	0	0	0	1	0	0	0	0	0	0	0	0	0	0	0	0	0	0	0	0	0	0	0	0	0	690000000	1	1	0	0	12	0	0	0	1	1~10	147.4	218.64	3	1	1	0	0	0	0
2107	서울특별시	강서구	화곡동	4	0	0	0	1	0	0	0	0	0	0	0	0	0	0	0	0	0	0	0	0	0	0	0	0	0	593000000	2	0	1	0	7	0	0	1	0	1~10	124.6	188.86	3	1	1	0	0	0	0
2108	서울특별시	강서구	화곡동	4	0	0	0	1	0	0	0	0	0	0	0	0	0	0	0	0	0	0	0	0	0	0	0	0	0	900000000	3	0	0	1	4	0	1	0	0	11~20	165.9	241.8	3	1	1	0	0	0	0
2109	서울특별시	강서구	화곡동	4	0	0	0	1	0	0	0	0	0	0	0	0	0	0	0	0	0	0	0	0	0	0	0	0	0	970000000	2	0	1	0	7	0	0	1	0	11~20	183.7	243.54	4	1	1	0	0	0	0
2110	서울특별시	강서구	화곡동	4	0	0	0	1	0	0	0	0	0	0	0	0	0	0	0	0	0	0	0	0	0	0	0	0	0	800000000	1	1	0	0	11	0	0	0	1	1~10	192	249.51	3	1	1	0	0	0	0
2111	서울특별시	강서구	화곡동	4	0	0	0	1	0	0	0	0	0	0	0	0	0	0	0	0	0	0	0	0	0	0	0	0	0	400000000	3	0	0	1	7	0	0	1	0	27	117	173.1	3	1	1	0	0	0	0
2112	서울특별시	강서구	화곡동	4	0	0	0	1	0	0	0	0	0	0	0	0	0	0	0	0	0	0	0	0	0	0	0	0	0	864000000	3	0	0	1	10	0	0	0	1	24	119.6	127.51	3	1	1	0	0	0	0
2113	서울특별시	강서구	화곡동	4	0	0	0	1	0	0	0	0	0	0	0	0	0	0	0	0	0	0	0	0	0	0	0	0	0	950000000	2	0	1	0	3	1	0	0	0	11~20	165.3	97.05	3	1	1	0	0	0	0
2114	서울특별시	강서구	화곡동	4	0	0	0	1	0	0	0	0	0	0	0	0	0	0	0	0	0	0	0	0	0	0	0	0	0	764500000	3	0	0	1	7	0	0	1	0	24	165.3	97.05	3	1	1	0	0	0	0
2115	서울특별시	강서구	화곡동	4	0	0	0	1	0	0	0	0	0	0	0	0	0	0	0	0	0	0	0	0	0	0	0	0	0	804600000	3	0	0	1	12	0	0	0	1	30	147.8	247.05	3	1	1	0	0	0	0
2116	서울특별시	강서구	화곡동	4	0	0	0	1	0	0	0	0	0	0	0	0	0	0	0	0	0	0	0	0	0	0	0	0	0	895000000	1	1	0	0	8	0	0	1	0	21~31	190.7	99.34	3	1	1	0	0	0	0
2117	서울특별시	강서구	화곡동	4	0	0	0	1	0	0	0	0	0	0	0	0	0	0	0	0	0	0	0	0	0	0	0	0	0	710000000	1	1	0	0	8	0	0	1	0	21~31	141.5	212.04	3	1	1	0	0	0	0
2118	서울특별시	강서구	화곡동	4	0	0	0	1	0	0	0	0	0	0	0	0	0	0	0	0	0	0	0	0	0	0	0	0	0	1580000000	3	0	0	1	6	0	1	0	0	24	274	162.31	3	1	1	0	0	0	0
2119	서울특별시	강서구	화곡동	4	0	0	0	1	0	0	0	0	0	0	0	0	0	0	0	0	0	0	0	0	0	0	0	0	0	840000000	2	0	1	0	4	0	1	0	0	11~20	132.2	193.71	3	4	0	0	0	1	0
2121	서울특별시	강서구	화곡동	4	0	0	0	1	0	0	0	0	0	0	0	0	0	0	0	0	0	0	0	0	0	0	0	0	0	1200000000	3	0	0	1	6	0	1	0	0	13	197.9	246.88	3	4	0	0	0	1	0
2122	서울특별시	강서구	화곡동	4	0	0	0	1	0	0	0	0	0	0	0	0	0	0	0	0	0	0	0	0	0	0	0	0	0	875700000	2	0	1	0	4	0	1	0	0	11~20	137.9	203.94	3	4	0	0	0	1	0
2123	서울특별시	강서구	화곡동	4	0	0	0	1	0	0	0	0	0	0	0	0	0	0	0	0	0	0	0	0	0	0	0	0	0	475000000	2	0	1	0	4	0	1	0	0	1~10	128.7	188.27	3	4	0	0	0	1	0
2124	서울특별시	강서구	화곡동	4	0	0	0	1	0	0	0	0	0	0	0	0	0	0	0	0	0	0	0	0	0	0	0	0	0	750000000	3	0	0	1	11	0	0	0	1	24	161	93.56	3	4	0	0	0	1	0
2125	서울특별시	강서구	화곡동	4	0	0	0	1	0	0	0	0	0	0	0	0	0	0	0	0	0	0	0	0	0	0	0	0	0	430000000	2	0	1	0	10	0	0	0	1	1~10	122.3	54.55	3	1	1	0	0	0	0
2126	서울특별시	강서구	화곡동	4	0	0	0	1	0	0	0	0	0	0	0	0	0	0	0	0	0	0	0	0	0	0	0	0	0	455000000	3	0	0	1	6	0	1	0	0	26	122.3	54.55	3	1	1	0	0	0	0
2127	서울특별시	강서구	화곡동	4	0	0	0	1	0	0	0	0	0	0	0	0	0	0	0	0	0	0	0	0	0	0	0	0	0	480000000	1	1	0	0	11	0	0	0	1	1~10	124.9	186.15	3	4	0	0	0	1	0
2128	서울특별시	강서구	화곡동	4	0	0	0	1	0	0	0	0	0	0	0	0	0	0	0	0	0	0	0	0	0	0	0	0	0	500000000	2	0	1	0	2	1	0	0	0	1~10	124.9	186.15	3	4	0	0	0	1	0
2129	서울특별시	강서구	화곡동	4	0	0	0	1	0	0	0	0	0	0	0	0	0	0	0	0	0	0	0	0	0	0	0	0	0	675000000	2	0	1	0	9	0	0	1	0	1~10	131.8	59.6	4	1	1	0	0	0	0
2130	서울특별시	강서구	화곡동	4	0	0	0	1	0	0	0	0	0	0	0	0	0	0	0	0	0	0	0	0	0	0	0	0	0	533000000	1	1	0	0	6	0	1	0	0	21~30	122.3	106.22	3	1	1	0	0	0	0
2131	서울특별시	강서구	화곡동	4	0	0	0	1	0	0	0	0	0	0	0	0	0	0	0	0	0	0	0	0	0	0	0	0	0	615000000	3	0	0	1	5	0	1	0	0	18	121	186.91	3	1	1	0	0	0	0
2132	서울특별시	강서구	화곡동	4	0	0	0	1	0	0	0	0	0	0	0	0	0	0	0	0	0	0	0	0	0	0	0	0	0	784000000	2	0	1	0	12	0	0	0	1	11~20	125.9	186.48	3	1	1	0	0	0	0
2133	서울특별시	강서구	화곡동	4	0	0	0	1	0	0	0	0	0	0	0	0	0	0	0	0	0	0	0	0	0	0	0	0	0	853000000	1	1	0	0	8	0	0	1	0	21~31	176.5	249.48	4	1	1	0	0	0	0
2134	서울특별시	강서구	화곡동	4	0	0	0	1	0	0	0	0	0	0	0	0	0	0	0	0	0	0	0	0	0	0	0	0	0	800000000	2	0	1	0	3	1	0	0	0	11~20	233	201.6	3	4	0	0	0	1	0
2135	서울특별시	강서구	화곡동	4	0	0	0	1	0	0	0	0	0	0	0	0	0	0	0	0	0	0	0	0	0	0	0	0	0	575000000	2	0	1	0	11	0	0	0	1	21~30	135	81.98	3	4	0	0	0	1	0
2136	서울특별시	강서구	화곡동	4	0	0	0	1	0	0	0	0	0	0	0	0	0	0	0	0	0	0	0	0	0	0	0	0	0	590000000	3	0	0	1	9	0	0	1	0	26	135	81.98	3	4	0	0	0	1	0
2137	서울특별시	강서구	화곡동	4	0	0	0	1	0	0	0	0	0	0	0	0	0	0	0	0	0	0	0	0	0	0	0	0	0	703000000	3	0	0	1	6	0	1	0	0	15	162	278.91	3	4	0	0	0	1	0
2138	서울특별시	강서구	화곡동	4	0	0	0	1	0	0	0	0	0	0	0	0	0	0	0	0	0	0	0	0	0	0	0	0	0	613300000	3	0	0	1	6	0	1	0	0	17	142	80.33	3	4	0	0	0	1	0
2139	서울특별시	강서구	화곡동	4	0	0	0	1	0	0	0	0	0	0	0	0	0	0	0	0	0	0	0	0	0	0	0	0	0	400000000	2	0	1	0	2	1	0	0	0	1~10	132	82.05	3	1	1	0	0	0	0
2140	서울특별시	강서구	화곡동	4	0	0	0	1	0	0	0	0	0	0	0	0	0	0	0	0	0	0	0	0	0	0	0	0	0	449100000	2	0	1	0	7	0	0	1	0	1~10	99	52.56	3	4	0	0	0	1	0
2141	서울특별시	강서구	화곡동	4	0	0	0	1	0	0	0	0	0	0	0	0	0	0	0	0	0	0	0	0	0	0	0	0	0	300000000	3	0	0	1	5	0	1	0	0	18	109	45.62	3	1	1	0	0	0	0
2142	서울특별시	강서구	화곡동	4	0	0	0	1	0	0	0	0	0	0	0	0	0	0	0	0	0	0	0	0	0	0	0	0	0	553500000	2	0	1	0	7	0	0	1	0	1~10	122	174.6	3	4	0	0	0	1	0
2143	서울특별시	강서구	화곡동	4	0	0	0	1	0	0	0	0	0	0	0	0	0	0	0	0	0	0	0	0	0	0	0	0	0	600600000	2	0	1	0	3	1	0	0	0	21~31	139	70.74	3	4	0	0	0	1	0
2144	서울특별시	강서구	화곡동	4	0	0	0	1	0	0	0	0	0	0	0	0	0	0	0	0	0	0	0	0	0	0	0	0	0	600000000	2	0	1	0	1	1	0	0	0	21~31	198	141.69	3	4	0	0	0	1	0
2145	서울특별시	강서구	화곡동	4	0	0	0	1	0	0	0	0	0	0	0	0	0	0	0	0	0	0	0	0	0	0	0	0	0	593000000	2	0	1	0	4	0	1	0	0	21~30	187	84.29	3	4	0	0	0	1	0
2146	서울특별시	강서구	화곡동	4	0	0	0	1	0	0	0	0	0	0	0	0	0	0	0	0	0	0	0	0	0	0	0	0	0	324900000	3	0	0	1	2	1	0	0	0	21~28	103	82.54	3	4	0	0	0	1	0
2147	서울특별시	강서구	화곡동	4	0	0	0	1	0	0	0	0	0	0	0	0	0	0	0	0	0	0	0	0	0	0	0	0	0	598000000	1	1	0	0	7	0	0	1	0	21~31	162	235.61	1	4	0	0	0	1	0
2148	서울특별시	강서구	화곡동	4	0	0	0	1	0	0	0	0	0	0	0	0	0	0	0	0	0	0	0	0	0	0	0	0	0	576000000	1	1	0	0	7	0	0	1	0	21~31	159	234.45	1	4	0	0	0	1	0
2149	서울특별시	강서구	화곡동	4	0	0	0	1	0	0	0	0	0	0	0	0	0	0	0	0	0	0	0	0	0	0	0	0	0	704000000	1	1	0	0	3	1	0	0	0	21~31	129.2	194.4	3	1	1	0	0	0	0
2150	서울특별시	강서구	화곡동	4	0	0	0	1	0	0	0	0	0	0	0	0	0	0	0	0	0	0	0	0	0	0	0	0	0	770000000	1	1	0	0	7	0	0	1	0	11~20	149.4	92.94	3	1	1	0	0	0	0
2152	서울특별시	강서구	화곡동	4	0	0	0	1	0	0	0	0	0	0	0	0	0	0	0	0	0	0	0	0	0	0	0	0	0	1050000000	2	0	1	0	8	0	0	1	0	11~20	182.7	177.74	3	1	1	0	0	0	0
2153	서울특별시	강서구	화곡동	4	0	0	0	1	0	0	0	0	0	0	0	0	0	0	0	0	0	0	0	0	0	0	0	0	0	1050000000	2	0	1	0	8	0	0	1	0	11~20	182.7	216.17	3	1	1	0	0	0	0
2154	서울특별시	강서구	화곡동	4	0	0	0	1	0	0	0	0	0	0	0	0	0	0	0	0	0	0	0	0	0	0	0	0	0	1400000000	3	0	0	1	10	0	0	0	1	31	292.8	94.03	3	1	1	0	0	0	0
2155	서울특별시	강서구	화곡동	4	0	0	0	1	0	0	0	0	0	0	0	0	0	0	0	0	0	0	0	0	0	0	0	0	0	445000000	1	1	0	0	11	0	0	0	1	21~30	139.6	81.65	3	4	0	0	0	1	0
2156	서울특별시	강서구	화곡동	4	0	0	0	1	0	0	0	0	0	0	0	0	0	0	0	0	0	0	0	0	0	0	0	0	0	860000000	2	0	1	0	6	0	1	0	0	1~10	216.5	128.6	3	4	0	0	0	1	0
2157	서울특별시	강서구	화곡동	4	0	0	0	1	0	0	0	0	0	0	0	0	0	0	0	0	0	0	0	0	0	0	0	0	0	880000000	3	0	0	1	7	0	0	1	0	15	181.2	247.84	3	1	1	0	0	0	0
2158	서울특별시	강서구	화곡동	4	0	0	0	1	0	0	0	0	0	0	0	0	0	0	0	0	0	0	0	0	0	0	0	0	0	690000000	2	0	1	0	5	0	1	0	0	21~31	152.3	82.15	3	4	0	0	0	1	0
2159	서울특별시	강서구	화곡동	4	0	0	0	1	0	0	0	0	0	0	0	0	0	0	0	0	0	0	0	0	0	0	0	0	0	700000000	2	0	1	0	5	0	1	0	0	21~31	137.1	81.09	3	4	0	0	0	1	0
2160	서울특별시	강서구	화곡동	4	0	0	0	1	0	0	0	0	0	0	0	0	0	0	0	0	0	0	0	0	0	0	0	0	0	675000000	1	1	0	0	6	0	1	0	0	21~30	165	246.06	3	1	1	0	0	0	0
2161	서울특별시	강서구	화곡동	4	0	0	0	1	0	0	0	0	0	0	0	0	0	0	0	0	0	0	0	0	0	0	0	0	0	954000000	3	0	0	1	2	1	0	0	0	11~20	175.2	180.16	3	1	1	0	0	0	0
2162	서울특별시	강서구	화곡동	4	0	0	0	1	0	0	0	0	0	0	0	0	0	0	0	0	0	0	0	0	0	0	0	0	0	592000000	1	1	0	0	2	1	0	0	0	1~10	164.5	185.46	3	1	1	0	0	0	0
2163	서울특별시	강서구	화곡동	4	0	0	0	1	0	0	0	0	0	0	0	0	0	0	0	0	0	0	0	0	0	0	0	0	0	680000000	1	1	0	0	7	0	0	1	0	1~10	210.1	109.75	3	1	1	0	0	0	0
2164	서울특별시	강서구	화곡동	4	0	0	0	1	0	0	0	0	0	0	0	0	0	0	0	0	0	0	0	0	0	0	0	0	0	700000000	3	0	0	1	12	0	0	0	1	19	210.1	109.75	3	1	1	0	0	0	0
2165	서울특별시	강서구	화곡동	4	0	0	0	1	0	0	0	0	0	0	0	0	0	0	0	0	0	0	0	0	0	0	0	0	0	600000000	3	0	0	1	7	0	0	1	0	10	137.9	96.2	3	1	1	0	0	0	0
2166	서울특별시	강서구	화곡동	4	0	0	0	1	0	0	0	0	0	0	0	0	0	0	0	0	0	0	0	0	0	0	0	0	0	863000000	3	0	0	1	5	0	1	0	0	4	225	165.78	1	4	0	0	0	1	0
2167	서울특별시	강서구	화곡동	4	0	0	0	1	0	0	0	0	0	0	0	0	0	0	0	0	0	0	0	0	0	0	0	0	0	722000000	3	0	0	1	4	0	1	0	0	29	208	165.78	1	4	0	0	0	1	0
2168	서울특별시	강서구	화곡동	4	0	0	0	1	0	0	0	0	0	0	0	0	0	0	0	0	0	0	0	0	0	0	0	0	0	650000000	2	0	1	0	9	0	0	1	0	1~10	165	65.79	3	1	1	0	0	0	0
2169	서울특별시	강서구	화곡동	4	0	0	0	1	0	0	0	0	0	0	0	0	0	0	0	0	0	0	0	0	0	0	0	0	0	455000000	3	0	0	1	8	0	0	1	0	5	117	57.09	3	1	1	0	0	0	0
2170	서울특별시	강서구	화곡동	4	0	0	0	1	0	0	0	0	0	0	0	0	0	0	0	0	0	0	0	0	0	0	0	0	0	476000000	3	0	0	1	8	0	0	1	0	1	113	57.09	3	1	1	0	0	0	0
2171	서울특별시	강서구	화곡동	4	0	0	0	1	0	0	0	0	0	0	0	0	0	0	0	0	0	0	0	0	0	0	0	0	0	416000000	3	0	0	1	7	0	0	1	0	31	106	57.09	3	1	1	0	0	0	0
2172	서울특별시	강서구	화곡동	4	0	0	0	1	0	0	0	0	0	0	0	0	0	0	0	0	0	0	0	0	0	0	0	0	0	600000000	3	0	0	1	8	0	0	1	0	5	106	45.12	3	1	1	0	0	0	0
2173	서울특별시	강서구	화곡동	4	0	0	0	1	0	0	0	0	0	0	0	0	0	0	0	0	0	0	0	0	0	0	0	0	0	565000000	1	1	0	0	4	0	1	0	0	11~20	190	234.36	3	4	0	0	0	1	0
2174	서울특별시	강서구	화곡동	4	0	0	0	1	0	0	0	0	0	0	0	0	0	0	0	0	0	0	0	0	0	0	0	0	0	495000000	3	0	0	1	7	0	0	1	0	2	165	114.63	3	4	0	0	0	1	0
2175	서울특별시	강서구	화곡동	4	0	0	0	1	0	0	0	0	0	0	0	0	0	0	0	0	0	0	0	0	0	0	0	0	0	500000000	3	0	0	1	4	0	1	0	0	21~30	149	149.43	1	4	0	0	0	1	0
2176	서울특별시	강서구	화곡동	4	0	0	0	1	0	0	0	0	0	0	0	0	0	0	0	0	0	0	0	0	0	0	0	0	0	920000000	3	0	0	1	1	1	0	0	0	21~31	152	227.49	3	4	0	0	0	1	0
2177	서울특별시	강서구	화곡동	4	0	0	0	1	0	0	0	0	0	0	0	0	0	0	0	0	0	0	0	0	0	0	0	0	0	790500000	2	0	1	0	3	1	0	0	0	21~31	169	248.52	3	4	0	0	0	1	0
2178	서울특별시	강서구	화곡동	4	0	0	0	1	0	0	0	0	0	0	0	0	0	0	0	0	0	0	0	0	0	0	0	0	0	565000000	1	1	0	0	5	0	1	0	0	11~20	187	170.58	1	4	0	0	0	1	0
2179	서울특별시	강서구	화곡동	4	0	0	0	1	0	0	0	0	0	0	0	0	0	0	0	0	0	0	0	0	0	0	0	0	0	550000000	3	0	0	1	3	1	0	0	0	1~10	142	228.06	1	4	0	0	0	1	0
2180	서울특별시	강서구	화곡동	4	0	0	0	1	0	0	0	0	0	0	0	0	0	0	0	0	0	0	0	0	0	0	0	0	0	420000000	2	0	1	0	4	0	1	0	0	1~10	132	78.06	3	1	1	0	0	0	0
2181	서울특별시	강서구	화곡동	4	0	0	0	1	0	0	0	0	0	0	0	0	0	0	0	0	0	0	0	0	0	0	0	0	0	1000000000	3	0	0	1	5	0	1	0	0	17	165	197.46	3	1	1	0	0	0	0
2182	서울특별시	강서구	화곡동	4	0	0	0	1	0	0	0	0	0	0	0	0	0	0	0	0	0	0	0	0	0	0	0	0	0	450000000	2	0	1	0	10	0	0	0	1	11~20	116	54.88	3	1	1	0	0	0	0
2183	서울특별시	강서구	화곡동	4	0	0	0	1	0	0	0	0	0	0	0	0	0	0	0	0	0	0	0	0	0	0	0	0	0	1070000000	3	0	0	1	5	0	1	0	0	16	182	97.62	3	1	1	0	0	0	0
2184	서울특별시	강서구	화곡동	4	0	0	0	1	0	0	0	0	0	0	0	0	0	0	0	0	0	0	0	0	0	0	0	0	0	770000000	2	0	1	0	9	0	0	1	0	1~10	182	267.9	3	4	0	0	0	1	0
2185	서울특별시	강서구	화곡동	4	0	0	0	1	0	0	0	0	0	0	0	0	0	0	0	0	0	0	0	0	0	0	0	0	0	727500000	2	0	1	0	9	0	0	1	0	1~10	185	96.5	3	4	0	0	0	1	0
2186	서울특별시	강서구	화곡동	4	0	0	0	1	0	0	0	0	0	0	0	0	0	0	0	0	0	0	0	0	0	0	0	0	0	490000000	2	0	1	0	5	0	1	0	0	11~20	139	79.51	3	4	0	0	0	1	0
2187	서울특별시	강서구	화곡동	4	0	0	0	1	0	0	0	0	0	0	0	0	0	0	0	0	0	0	0	0	0	0	0	0	0	630000000	1	1	0	0	5	0	1	0	0	1~10	169	89.25	3	4	0	0	0	1	0
2188	서울특별시	강서구	화곡동	4	0	0	0	1	0	0	0	0	0	0	0	0	0	0	0	0	0	0	0	0	0	0	0	0	0	640000000	2	0	1	0	10	0	0	0	1	21~31	169	95.9	3	4	0	0	0	1	0
[truncated: 11,777 more rows]
[truncated: 108 more columns]
